# Supplementary material for: Yiqi Qingre Gao alleviates renal fibrosis in UUO mice via PI3K/AKT pathway
Source: Front Pharmacol. 2025 Mar 24;16:1538061. doi: 10.3389/fphar.2025.1538061 (PMC11973907; doi:10.3389/fphar.2025.1538061)
Supplement: Supplementary file 1 [file Supplementaryfile1.zip]

Archive with 4 entries (4 files):
- Supplementary figure 2.PDF
- Supplementary figure 1.PDF
- Supplementary figure 3.TIF
- Table 1.xlsx
