# Supplementary material for: Yiqi Qingre Gao alleviates renal fibrosis in UUO mice via PI3K/AKT pathway
Source: Front Pharmacol. 2025 Mar 24;16:1538061. doi: 10.3389/fphar.2025.1538061 (PMC11973907; doi:10.3389/fphar.2025.1538061)
Supplement: Supplementary file 1 [file Supplementaryfile1.zip › Table 1.xlsx]

## Sheet: Table 3
gene_id	BaseMean_DESeq2	BaseMean_control_CKO	BaseMean_case_CKO-UU0	FoldChange	log2FoldChange	p-value	q-value	Regulation	FPKM_CKO-UU0-1	FPKM_CKO-UU0-2	FPKM_CKO-UU0-3	FPKM_CKO-1	FPKM_CKO-2	FPKM_CKO-3	gene_Dbxref	coding_type	description	pathway	pathway_description	GO_ID	GO_term	wiki_ID	wiki_term	Reactome_ID	Reactome_term
0610005C13Rik	3105.62	5641.78	569.457	0.100937	-3.30847	0	0	Down	16.9549	16.9275	17.3273	111.037	110.742	111.19	71661	non_coding	RIKEN cDNA 0610005C13 gene			GO:0003674,GO:0005575,GO:0008150	molecular_function|cellular_component|biological_process
0610006L08Rik	484.624	903.279	65.9691	0.0730322	-3.77532	3.75674e-174	5.23108e-173	Down	1.77851	1.43701	2.01505	15.8919	15.3791	15.7117	76253	non_coding				GO:0003674,GO:0005575,GO:0008150	molecular_function|cellular_component|biological_process
0610009L18Rik	107.449	157.557	57.341	0.363974	-1.45809	8.29223e-12	2.20691e-11	Down	3.03311	3.2595	3.0535	5.30218	5.50429	6.05022	66838	non_coding	RIKEN cDNA 0610009L18 gene			GO:0003674,GO:0005575,GO:0008150	molecular_function|cellular_component|biological_process
0610012G03Rik	1924.26	2690.99	1157.54	0.430227	-1.21683	1.02714e-82	8.05485e-82	Down	25.2019	25.8116	29.227	41.1106	40.3571	40.9125	106264	protein_coding	RIKEN cDNA 0610012G03 gene			GO:0003674,GO:0005575,GO:0008150	molecular_function|cellular_component|biological_process
0610031O16Rik	120.039	214.299	25.7792	0.120457	-3.05341	8.49049e-31	3.61232e-30	Down	0.871196	0.620307	1.67122	5.64812	5.57883	5.99414	68369	non_coding	RIKEN cDNA 0610031O16 gene			GO:0003674,GO:0005575,GO:0008150	molecular_function|cellular_component|biological_process
0610038B21Rik	21.6717	37.9678	5.37567	0.141732	-2.81876	2.18849e-07	4.84198e-07	Down	0.0906442	0.1943	0.070917	0.494588	0.514896	0.641484	70345	non_coding	RIKEN cDNA 0610038B21 gene			GO:0003674,GO:0005575,GO:0008150	molecular_function|cellular_component|biological_process
0610039H22Rik	7.141	11.8398	2.44219	0.205488	-2.28287	0.00923438	0.0143678	Down	0.189111	0.0737034	0.0739771	0.294817	0.333381	0.446109	68397	non_coding	RIKEN cDNA 0610039H22 gene			GO:0003674,GO:0005575,GO:0008150	molecular_function|cellular_component|biological_process
0610043K17Rik	63.5448	89.3666	37.723	0.421983	-1.24474	6.04319e-06	1.23024e-05	Down	2.18916	1.8718	2.09721	3.3954	3.32542	2.85435	68400	non_coding	RIKEN cDNA 0610043K17 gene			GO:0003674,GO:0005575,GO:0008150	molecular_function|cellular_component|biological_process
1110002E22Rik	7.66758	2.42943	12.9057	5.29093	2.40352	0.0168073	0.0252668	Up	0.0364584	0.0601156	0.0356548	0	0.01648	0	102634333	protein_coding	RIKEN cDNA 1110002E22 gene			GO:0003674,GO:0005575,GO:0008150	molecular_function|cellular_component|biological_process
1110006O24Rik	43.7026	58.4258	28.9793	0.496641	-1.00973	0.00444147	0.00716444	Down	0.862819	1.54125	1.40633	1.85652	1.23233	1.9435	66123	non_coding	RIKEN cDNA 1110006O24 gene
1110032A03Rik	1377.37	2000.17	754.572	0.377229	-1.40649	3.1255e-106	2.97137e-105	Down	4.58109	4.55513	4.5043	7.80405	8.04299	7.88718	68721	protein_coding	RIKEN cDNA 1110032A03 gene			GO:0003674,GO:0005634,GO:0005654,GO:0008150	molecular_function|nucleus|nucleoplasm|biological_process
1110038B12Rik	516.008	297.147	734.868	2.47313	1.30634	1.24539e-27	4.99123e-27	Up	41.8833	42.7692	41.0059	13.3142	10.8164	9.19943	68763	non_coding	RIKEN cDNA 1110038B12 gene			GO:0003674,GO:0005575,GO:0008150	molecular_function|cellular_component|biological_process
1110046J04Rik	82.7906	28.9252	136.656	4.7199	2.23876	1.04558e-12	2.87482e-12	Up	6.46726	5.40112	5.87294	0.311607	1.21806	0.94303	68808	non_coding	RIKEN cDNA 1110046J04 gene			GO:0003674,GO:0005575,GO:0008150	molecular_function|cellular_component|biological_process
1190007I07Rik	244.806	382.8	106.811	0.279111	-1.84109	1.31779e-35	6.12502e-35	Down	4.50327	4.53158	5.37867	11.0773	11.5683	11.2472	544717	protein_coding	RIKEN cDNA 1190007I07 gene			GO:0005515,GO:0005739,GO:0005743,GO:0016020,GO:0033617,GO:0034551	protein binding|mitochondrion|mitochondrial inner membrane|membrane|mitochondrial cytochrome c oxidase assembly|mitochondrial respiratory chain complex III assembly
1500002C15Rik	9.2454	3.678	14.8128	4.03025	2.01087	0.0103502	0.0159795	Up	2.46032	2.79672	2.13874	0.532713	0.267732	0.403044	102636313	non_coding				GO:0003674,GO:0005575,GO:0008150	molecular_function|cellular_component|biological_process
1500009C09Rik	2.85107	0	5.70215	25.2913	4.66057	0.00583975	0.00930059	Up	0.192294	0.0780666	0.0626852	0	0	0	76505	non_coding	RIKEN cDNA 1500009C09 gene			GO:0003674,GO:0005575,GO:0008150	molecular_function|cellular_component|biological_process
1500009L16Rik	248.518	41.6386	455.398	10.9375	3.45121	1.60073e-71	1.13691e-70	Up	11.9719	10.737	10.9948	0.809232	0.634856	0.577411	69784	protein_coding	RIKEN cDNA 1500009L16 gene			GO:0003674,GO:0005575,GO:0008150	molecular_function|cellular_component|biological_process
1500026H17Rik	169.931	295.962	43.8994	0.148314	-2.75327	1.93616e-45	1.03263e-44	Down	0.491253	0.505239	0.462631	2.42872	2.03141	1.99402	69002	non_coding	RIKEN cDNA 1500026H17 gene			GO:0003674,GO:0005575,GO:0008150	molecular_function|cellular_component|biological_process
1600010M07Rik	50.6891	10.6407	90.7374	8.54143	3.09448	2.15603e-12	5.85512e-12	Up	5.06486	3.88678	5.91757	0.218361	0.131693	0.793003	69781	non_coding	RIKEN cDNA 1600010M07 gene			GO:0003674,GO:0005575,GO:0008150	molecular_function|cellular_component|biological_process
1600027J07Rik	4.15237	0	8.30474	36.898	5.20547	0.000744689	0.00129865	Up	0.338776	0.495124	0.883489	0	0	0	69794	non_coding	RIKEN cDNA 1600027J07 gene			GO:0003674,GO:0005575,GO:0008150	molecular_function|cellular_component|biological_process
1700001C19Rik	2.2388	4.47761	0	0.0331744	-4.91379	0.0115986	0.0178203	Down	0	0	0	0.0679344	0.0819422	0	75462	protein_coding	RIKEN cDNA 1700001C19 gene			GO:0003674,GO:0005575,GO:0008150	molecular_function|cellular_component|biological_process
1700001L05Rik	163.863	226.519	101.207	0.446845	-1.16215	1.08296e-11	2.8693e-11	Down	0.551928	0.542248	0.607233	0.806658	0.833345	0.858951	69291	non_coding	RIKEN cDNA 1700001L05 gene			GO:0003674,GO:0005575,GO:0008150	molecular_function|cellular_component|biological_process
1700003D09Rik	22.2942	42.4399	2.14846	0.050724	-4.30119	5.6277e-11	1.45764e-10	Down	0.0397555	0.0581031	0.0583189	0.677877	0.700844	0.644755	69338	non_coding	RIKEN cDNA 1700003D09 gene			GO:0003674,GO:0005575,GO:0008150	molecular_function|cellular_component|biological_process
1700007L15Rik	73.1	107.328	38.8716	0.362639	-1.46339	1.29781e-06	2.75526e-06	Down	0.99796	2.55693	1.6989	3.31324	3.25794	2.94271	100502742	non_coding	RIKEN cDNA 1700007L15 gene
1700009J07Rik	19.4247	30.2248	8.62453	0.285279	-1.80955	0.000430472	0.000765905	Down	0.332289	0.382629	0.236338	0.824132	0.591705	0.771987	75188	non_coding	RIKEN cDNA 1700009J07 gene			GO:0003674,GO:0005575,GO:0008150	molecular_function|cellular_component|biological_process
1700011M02Rik	2.04891	4.09783	0	0.0362845	-4.7845	0.0166339	0.0250268	Down	0	0	0	0.25621	0	0.38769	75443	non_coding	RIKEN cDNA 1700011M02 gene			GO:0003674,GO:0005575,GO:0008150	molecular_function|cellular_component|biological_process
1700016K19Rik	5.94521	0	11.8904	52.7693	5.72163	6.57949e-05	0.000124864	Up	0.569592	0.379721	0.351813	0	0	0	74230	protein_coding	RIKEN cDNA 1700016K19 gene			GO:0005515,GO:0005575,GO:0016598	protein binding|cellular_component|protein arginylation
1700017B05Rik	1072.74	575.23	1570.25	2.73028	1.44905	7.65783e-71	5.39509e-70	Up	8.20857	8.57425	9.13154	2.0237	1.93686	2.26781	74211	protein_coding	RIKEN cDNA 1700017B05 gene			GO:0003674,GO:0005829,GO:0008150	molecular_function|cytosol|biological_process
1700018A23Rik	81.7819	137.14	26.4237	0.192563	-2.37659	2.52095e-16	7.79106e-16	Down	0.819867	1.08077	0.42448	2.63147	2.62143	2.67828	72231	non_coding				GO:0003674,GO:0005575,GO:0008150	molecular_function|cellular_component|biological_process
1700018L02Rik	44.6347	72.2361	17.0332	0.235353	-2.0871	3.16618e-09	7.64253e-09	Down	0.619957	0.40989	0.346452	1.25126	1.30109	1.28401	67329	non_coding	RIKEN cDNA 1700018L02 gene			GO:0003674,GO:0005575,GO:0008150	molecular_function|cellular_component|biological_process
1700020N01Rik	6.92505	11.419	2.4311	0.212537	-2.23421	0.0136766	0.0208219	Down	0.104091	0.0253551	0.101797	0.304264	0.280349	0.12789	67692	non_coding	RIKEN cDNA 1700020N01 gene			GO:0003674,GO:0005575,GO:0008150	molecular_function|cellular_component|biological_process
1700022N22Rik	67.8406	102.344	33.3376	0.325845	-1.61774	9.5487e-08	2.14544e-07	Down	0.611164	0.910736	0.668009	0.998318	1.8485	1.57247	69431	non_coding	RIKEN cDNA 1700022N22 gene			GO:0003674,GO:0005575,GO:0008150	molecular_function|cellular_component|biological_process
1700025G04Rik	740.872	321.78	1159.96	3.60592	1.85037	5.34389e-79	4.05165e-78	Up	3.34135	3.64774	3.54223	0.660811	0.557168	0.698359	69399	protein_coding	RIKEN cDNA 1700025G04 gene			GO:0003674,GO:0005575,GO:0008150	molecular_function|cellular_component|biological_process
1700028J19Rik	246.224	458.223	34.225	0.0746436	-3.74384	1.64381e-89	1.36635e-88	Down	1.06908	0.701982	1.13643	8.12949	9.08192	8.33795	70004	non_coding	RIKEN cDNA 1700028J19 gene			GO:0003674,GO:0005575,GO:0005886,GO:0008150	molecular_function|cellular_component|plasma membrane|biological_process
1700034P13Rik	44.1884	65.2405	23.1364	0.354665	-1.49547	1.71829e-05	3.40155e-05	Down	0.462018	0.666241	0.433761	0.882329	1.19458	0.817419	73331	non_coding	RIKEN cDNA 1700034P13 gene			GO:0003674,GO:0005575,GO:0008150	molecular_function|cellular_component|biological_process
1700048O20Rik	24.4936	10.1766	38.8105	3.80843	1.9292	0.000269772	0.000487535	Up	0.791851	0.465831	0.862065	0.0436721	0.204855	0.117482	69430	non_coding	RIKEN cDNA 1700048O20 gene			GO:0003674,GO:0005575,GO:0008150	molecular_function|cellular_component|biological_process
1700066B19Rik	5.16592	0.409881	9.92196	22.6315	4.50026	0.00208346	0.00347595	Up	0.0833202	0.121773	0.173153	0	0	0.010237	73449	protein_coding	RIKEN cDNA 1700066B19 gene			GO:0003674,GO:0005575,GO:0008150,GO:0016020	molecular_function|cellular_component|biological_process|membrane
1700067K01Rik	34.1498	61.624	6.67567	0.108846	-3.19964	1.22364e-11	3.23818e-11	Down	0.0242514	0.141775	0.130443	0.685252	0.605659	0.500575	73453	protein_coding	RIKEN cDNA 1700067K01 gene			GO:0001701,GO:0003674,GO:0005575	in utero embryonic development|molecular_function|cellular_component
1700092M07Rik	2.56843	0	5.13686	22.7968	4.51076	0.00989327	0.015316	Up	0.581268	0.637147	0.142114	0	0	0	74307	protein_coding	RIKEN cDNA 1700092M07 gene			GO:0003674,GO:0005575,GO:0008150	molecular_function|cellular_component|biological_process
1700095A13Rik	4.5423	0	9.08459	40.3736	5.33534	0.000534583	0.000944124	Up	0.0602843	0.161528	0.280039	0	0	0	76995	non_coding				GO:0003674,GO:0005575,GO:0008150	molecular_function|cellular_component|biological_process
1700101I11Rik	51.7661	83.5962	19.936	0.238373	-2.06871	2.75747e-10	6.97503e-10	Down	0.661798	0.696402	0.569545	1.72813	2.15187	1.43107	100504641	non_coding	RIKEN cDNA 1700101I11 gene			GO:0003674,GO:0005575,GO:0008150	molecular_function|cellular_component|biological_process
1700102H20Rik	20.3227	27.7658	12.8797	0.464483	-1.1063	0.0236827	0.0349112	Down	0.539454	0.812309	0.959205	1.29015	0.960601	1.01226	68230	non_coding	RIKEN cDNA 1700102H20 gene			GO:0003674,GO:0005575,GO:0008150	molecular_function|cellular_component|biological_process
1700108F19Rik	11.3317	18.3666	4.29692	0.234251	-2.09387	0.00187914	0.00314971	Down	0.127236	0.185957	0.186647	0.433904	0.467297	0.500245	73272	non_coding	RIKEN cDNA 1700108F19 gene			GO:0003674,GO:0005575,GO:0008150	molecular_function|cellular_component|biological_process
1700113A16Rik	137.458	225.708	49.2072	0.218156	-2.19657	3.46544e-28	1.40596e-27	Down	1.48865	1.66939	1.89533	5.06295	5.03407	5.10741	76642	non_coding	RIKEN cDNA 1700113A16 gene			GO:0003674,GO:0005575,GO:0008150	molecular_function|cellular_component|biological_process
1700119H24Rik	26.3753	41.642	11.1085	0.266184	-1.90951	0.000152934	0.000282295	Down	0.940723	0.779097	0.183997	1.2374	1.47412	1.98799	76649	non_coding	RIKEN cDNA 1700119H24 gene			GO:0003674,GO:0005575,GO:0008150	molecular_function|cellular_component|biological_process
1700125G22Rik	2.04182	4.08364	0	0.0363925	-4.78021	0.0115282	0.0177188	Down	0	0	0	0.0312451	0.0942192	0.189117	76657	non_coding	RIKEN cDNA 1700125G22 gene			GO:0003674,GO:0005575,GO:0008150	molecular_function|cellular_component|biological_process
1810019D21Rik	369.997	608.106	131.887	0.216728	-2.20604	3.35686e-62	2.15712e-61	Down	3.10133	2.33573	2.6395	8.59166	8.20914	7.64552	69771	non_coding	RIKEN cDNA 1810019D21 gene			GO:0003674,GO:0005575,GO:0008150	molecular_function|cellular_component|biological_process
1810020O05Rik	12.5917	4.49303	20.6903	4.60877	2.20438	0.00147762	0.00250141	Up	0.0720611	0.112339	0.0880909	0.0105319	0.0105863	0.0177074	613264	protein_coding	Riken cDNA 1810020O05 gene			GO:0003674,GO:0005575,GO:0008150	molecular_function|cellular_component|biological_process
1810021B22Rik	61.0172	89.8111	32.2233	0.359114	-1.47749	3.82376e-06	7.89448e-06	Down	1.35096	1.11062	2.5185	3.24963	2.85294	2.9877	69120	non_coding	RIKEN cDNA 1810021B22 gene			GO:0003674,GO:0005575,GO:0008150	molecular_function|cellular_component|biological_process
1810021M19Rik	15.2426	29.4214	1.06378	0.0365251	-4.77497	1.14609e-07	2.56648e-07	Down	0	0.0049929	0.0150343	0.109845	0.0853184	0.166215	105244357	non_coding				GO:0003674,GO:0005575,GO:0008150	molecular_function|cellular_component|biological_process
1810034E14Rik	280.475	419.937	141.013	0.335625	-1.57508	3.30503e-28	1.34116e-27	Down	2.97247	2.20947	2.71215	5.09078	5.26713	5.07526	66503	non_coding	RIKEN cDNA 1810034E14 gene			GO:0003674,GO:0005575,GO:0008150	molecular_function|cellular_component|biological_process
1810041H14Rik	41.8366	69.3772	14.296	0.205871	-2.28019	2.09037e-10	5.31298e-10	Down	0.722781	0.598599	0.565479	2.00709	2.05284	1.95367	78312	non_coding	RIKEN cDNA 1810041H14 gene			GO:0003674,GO:0005575,GO:0008150	molecular_function|cellular_component|biological_process
1810044D09Rik	92.2164	139.152	45.2812	0.325262	-1.62032	7.86341e-12	2.09528e-11	Down	3.40867	2.93373	3.05574	6.91925	6.56549	5.47234	69798	non_coding	RIKEN cDNA 1810044D09 gene			GO:0003674,GO:0005575,GO:0008150	molecular_function|cellular_component|biological_process
1810073O08Rik	15.0122	4.88276	25.1417	5.14524	2.36324	0.00106704	0.00183172	Up	0.178226	0.622257	0.566468	0.057885	0.101822	0.0145983	72285	non_coding	RIKEN cDNA 1810073O08 gene			GO:0003674,GO:0005575,GO:0008150	molecular_function|cellular_component|biological_process
2010001A14Rik	234.836	340.85	128.821	0.37784	-1.40415	1.70054e-19	5.73416e-19	Down	6.03522	5.91557	5.05397	11.0566	9.41477	9.05795	76516	non_coding	RIKEN cDNA 2010001A14 gene			GO:0003674,GO:0005575,GO:0008150	molecular_function|cellular_component|biological_process
2010016I18Rik	9.18579	0.819517	17.5521	21.4807	4.42497	0.000241856	0.000439176	Up	0.478483	0.293536	0.36395	0.017267	0	0.0174187	69206	non_coding	RIKEN cDNA 2010016I18 gene			GO:0003674,GO:0005575,GO:0008150	molecular_function|cellular_component|biological_process
2010109A12Rik	12.0586	17.9694	6.14777	0.343038	-1.54356	0.026738	0.0391339	Down	0.151151	0.343636	0.64055	1.1291	0.592137	0.445702	75610	protein_coding	RIKEN cDNA 2010109A12 gene			GO:0003674,GO:0005575,GO:0008150	molecular_function|cellular_component|biological_process
2010203P06Rik	25.04	49.8045	0.275424	0.00581157	-7.42686	3.08391e-09	7.44843e-09	Down	0.00524211	0	0	0.143014	0.200227	0.283389	66547	non_coding				GO:0003674,GO:0005575,GO:0008150	molecular_function|cellular_component|biological_process
2200002D01Rik	569.978	219.71	920.245	4.18999	2.06695	2.54998e-71	1.806e-70	Up	56.7997	65.4238	60.9268	9.60408	8.16028	10.9196	72275	protein_coding	RIKEN cDNA 2200002D01 gene			GO:0003674,GO:0005634,GO:0005654,GO:0005730,GO:0005829,GO:0005886,GO:0008150	molecular_function|nucleus|nucleoplasm|nucleolus|cytosol|plasma membrane|biological_process
2200002J24Rik	4.34152	8.13219	0.550847	0.0666574	-3.90709	0.0071568	0.0112997	Down	0.051753	0	0	0.0756383	0.329458	0.101737	69147	protein_coding	RIKEN cDNA 2200002J24 gene			GO:0003674,GO:0008150,GO:0016020	molecular_function|biological_process|membrane
2210408F21Rik	292.389	433.609	151.168	0.348525	-1.52067	2.16771e-21	7.65877e-21	Down	5.03449	5.83474	3.75742	8.36493	10.5101	8.69885	73652	non_coding	RIKEN cDNA 2210408F21 gene			GO:0003674,GO:0005575,GO:0008150	molecular_function|cellular_component|biological_process
2300009A05Rik	544.844	872.073	217.615	0.249502	-2.00287	2.68106e-83	2.11239e-82	Down	12.5585	11.3365	12.8235	30.366	33.4168	32.811	69478	protein_coding	RIKEN cDNA 2300009A05 gene			GO:0003674,GO:0005575,GO:0005576,GO:0008150	molecular_function|cellular_component|extracellular region|biological_process
2310008N11Rik	19.324	28.972	9.67593	0.334206	-1.58119	0.00158676	0.00267929	Down	0.487813	0.570355	0.667885	0.998132	1.19439	1.19869	72316	non_coding	RIKEN cDNA 2310008N11 gene			GO:0003674,GO:0005575,GO:0008150	molecular_function|cellular_component|biological_process
2310010J17Rik	112.983	163.469	62.4967	0.382355	-1.38701	2.78418e-08	6.42948e-08	Down	3.95165	4.5503	3.21209	7.25055	4.52357	8.32309	78329	non_coding	RIKEN cDNA 2310010J17 gene			GO:0003674,GO:0005575,GO:0008150	molecular_function|cellular_component|biological_process
2310015A16Rik	94.2699	159.178	29.3615	0.184417	-2.43896	1.7375e-22	6.28119e-22	Down	0.547593	0.393136	0.605987	1.90954	1.8206	1.77051	69561	non_coding				GO:0003674,GO:0005575,GO:0008150	molecular_function|cellular_component|biological_process
2310016G11Rik	46.58	80.4139	12.7461	0.157963	-2.66234	6.64709e-12	1.77541e-11	Down	0.657386	0.333069	0.231443	1.99844	1.62245	1.44738	69578	non_coding	RIKEN cDNA 2310016G11 gene			GO:0003674,GO:0005575,GO:0008150	molecular_function|cellular_component|biological_process
2310022B05Rik	2991.19	1429.18	4553.19	3.18578	1.67165	1.00555e-248	1.9385e-247	Up	46.1367	46.2626	46.516	9.36324	9.75501	9.50292	69551	protein_coding	RIKEN cDNA 2310022B05 gene			GO:0003674,GO:0005737,GO:0005829,GO:0008150	molecular_function|cytoplasm|cytosol|biological_process
2310030G06Rik	1358.45	1873.03	843.87	0.450538	-1.15028	3.73023e-61	2.37654e-60	Down	22.7209	22.3966	23.1072	30.9761	32.9128	35.5103	66952	protein_coding	RIKEN cDNA 2310030G06 gene			GO:0003674,GO:0008150	molecular_function|biological_process
2310034G01Rik	38.1497	51.4428	24.8565	0.482728	-1.05072	0.00585649	0.00932429	Down	1.40153	0.716925	1.06225	1.12661	1.33832	1.85973	75579	non_coding	RIKEN cDNA 2310034G01 gene			GO:0003674,GO:0005575,GO:0008150	molecular_function|cellular_component|biological_process
2310039H08Rik	1066.46	1681.58	451.34	0.268532	-1.89683	4.02618e-102	3.69317e-101	Down	16.6447	21.3335	20.9586	50.0106	47.6452	46.3774	67101	protein_coding	RIKEN cDNA 2310039H08 gene			GO:0003674,GO:0005575,GO:0008150	molecular_function|cellular_component|biological_process
2310040G24Rik	25.0458	16.3271	33.7644	2.06987	1.04954	0.0258146	0.0378679	Up	0.855026	1.63146	1.91624	0.485972	0.453589	0.455223	381792	non_coding	RIKEN cDNA 2310040G24 gene			GO:0009611	response to wounding
2310043L19Rik	11.7091	21.243	2.17528	0.101804	-3.29613	3.2508e-05	6.31413e-05	Down	0.197781	0.0385412	0.0773686	0.96354	0.503627	0.544322	75589	non_coding	RIKEN cDNA 2310043L19 gene			GO:0003674,GO:0005575,GO:0008150	molecular_function|cellular_component|biological_process
2310043M15Rik	51.6451	14.7279	88.5624	6.02196	2.59023	8.85668e-12	2.35402e-11	Up	1.83486	1.88993	1.93113	0.204319	0.0855725	0.326347	102633000	non_coding	RIKEN cDNA 2310043M15 gene			GO:0003674,GO:0005575,GO:0008150	molecular_function|cellular_component|biological_process
2310061I04Rik	1528.3	2357.05	699.555	0.29686	-1.75214	5.09205e-142	5.98747e-141	Down	10.383	10.6091	12.1571	24.6791	24.3241	24.2716	69662	protein_coding	RIKEN cDNA 2310061I04 gene			GO:0003674,GO:0005739,GO:0008150	molecular_function|mitochondrion|biological_process
2310068J16Rik	14.3933	24.4859	4.30079	0.175783	-2.50814	0.000208297	0.000380298	Down	0.09852	0.215982	0.0722613	0.239982	0.506565	0.702062	70281	non_coding	RIKEN cDNA 2310068J16 gene			GO:0003674,GO:0005575,GO:0008150	molecular_function|cellular_component|biological_process
2310069B03Rik	3.76864	0	7.53727	33.4675	5.06469	0.00112274	0.00192225	Up	0.135714	0.132231	0.147469	0	0	0	69652	non_coding	RIKEN cDNA 2310069B03 gene			GO:0003674,GO:0005575,GO:0008150	molecular_function|cellular_component|biological_process
2310081J21Rik	6.4524	12.6392	0.265623	0.0228949	-5.44883	0.000120027	0.00022342	Down	0	0	0.0499106	0.497265	0.649782	0.401306	69211	non_coding	RIKEN cDNA 2310081J21 gene			GO:0003674,GO:0005575,GO:0008150	molecular_function|cellular_component|biological_process
2410003L11Rik	34.5007	68.1921	0.809252	0.011848	-6.39921	1.21374e-12	3.32943e-12	Down	0.0451147	0.0879142	0	2.54954	2.16504	2.66062	69729	non_coding	RIKEN cDNA 2410003L11 gene			GO:0003674,GO:0005575,GO:0008150	molecular_function|cellular_component|biological_process
2410004P03Rik	10.7052	0.409881	21.0005	47.874	5.58117	2.40903e-05	4.72109e-05	Up	0.38225	0.300818	0.445714	0	0	0.0144506	73667	protein_coding	RIKEN cDNA 2410004P03 gene			GO:0003674,GO:0005575,GO:0008150	molecular_function|cellular_component|biological_process
2410006H16Rik	950.598	500.374	1400.82	2.80032	1.48559	8.52871e-47	4.62353e-46	Up	97.2047	106.148	103.262	24.6262	19.1809	28.0213	69221	non_coding	RIKEN cDNA 2410006H16 gene			GO:0003674,GO:0005575,GO:0008150	molecular_function|cellular_component|biological_process
2410018L13Rik	6.07118	0	12.1424	53.8984	5.75217	5.86593e-05	0.000111808	Up	0.353222	0.191199	0.326246	0	0	0	69732	non_coding	RIKEN cDNA 2410018L13 gene			GO:0003674,GO:0005575,GO:0008150	molecular_function|cellular_component|biological_process
2500002B13Rik	172.259	288.539	55.9788	0.193669	-2.36834	5.22139e-30	2.19408e-29	Down	2.87734	1.7	1.67638	7.66499	7.13496	6.37841	78353	non_coding	RIKEN cDNA 2500002B13 gene			GO:0003674,GO:0005575,GO:0008150	molecular_function|cellular_component|biological_process
2600006K01Rik	4.45855	0.814541	8.10256	9.92756	3.31144	0.0162848	0.0245328	Up	0.20844	0.0781119	0.188165	0.0156225	0.0157032	0	70319	non_coding				GO:0003674,GO:0005575,GO:0008150	molecular_function|cellular_component|biological_process
2610008E11Rik	819.782	506.66	1132.9	2.23627	1.16109	3.35173e-42	1.71005e-41	Up	9.06195	8.98209	8.98352	2.74809	2.43618	2.74656	72128	protein_coding	RIKEN cDNA 2610008E11 gene	mmu05168	Herpes simplex virus 1 infection	GO:0000122,GO:0001227	negative regulation of transcription by RNA polymerase II|DNA-binding transcription repressor activity, RNA polymerase II-specific			R-MMU-212436,R-MMU-73857,R-MMU-74160	Generic Transcription Pathway|RNA Polymerase II Transcription|Gene expression (Transcription)
2610027K06Rik	43.4554	60.8105	26.1003	0.429279	-1.22001	0.00189574	0.00317515	Down	0.367978	0.277576	0.487562	0.844303	0.569649	0.315019	69909	non_coding	RIKEN cDNA 2610027K06 gene			GO:0003674,GO:0005575,GO:0008150	molecular_function|cellular_component|biological_process
2610028E06Rik	3.58903	0.404905	6.77315	15.427	3.94739	0.0125527	0.0191864	Up	0.0987164	0.0295949	0.0594095	0	0.00743699	0	72395	non_coding	RIKEN cDNA 2610028E06 gene			GO:0003674,GO:0005575,GO:0008150	molecular_function|cellular_component|biological_process
2610300M13Rik	2.29958	0	4.59916	20.4079	4.35106	0.013796	0.0209941	Up	0.0793682	0.0386658	0.0485117	0	0	0	72484	non_coding				GO:0003674,GO:0005575,GO:0008150	molecular_function|cellular_component|biological_process
2610507B11Rik	13480.9	19686.7	7275.15	0.369541	-1.43619	0	0	Down	30.1147	29.9892	29.9911	50.5878	54.8552	54.6064	72503	protein_coding	RIKEN cDNA 2610507B11 gene			GO:0003674,GO:0005575,GO:0005739,GO:0005783,GO:0005886,GO:0008150,GO:0016020	molecular_function|cellular_component|mitochondrion|endoplasmic reticulum|plasma membrane|biological_process|membrane
2610524H06Rik	272.36	135.484	409.235	3.02007	1.59458	3.00697e-28	1.22168e-27	Up	15.2806	13.8352	14.5723	3.3592	3.26208	2.87178	330173	protein_coding	RIKEN cDNA 2610524H06 gene			GO:0003674,GO:0005575,GO:0008150	molecular_function|cellular_component|biological_process
2610528A11Rik	5.85981	2.04369	9.67593	4.74022	2.24495	0.0269986	0.0394836	Up	0.365215	0.427012	0.50003	0.106754	0.0357684	0.0358972	70045	protein_coding	RIKEN cDNA 2610528A11 gene			GO:0001664,GO:0005125,GO:0005576,GO:0005615,GO:0006935,GO:0007186,GO:0008009,GO:0010837,GO:0042742,GO:0043029,GO:0043303,GO:0048018,GO:0048247,GO:0050830,GO:0050832,GO:0051782,GO:1902807,GO:2000404	G protein-coupled receptor binding|cytokine activity|extracellular region|extracellular space|chemotaxis|G protein-coupled receptor signaling pathway|chemokine activity|regulation of keratinocyte proliferation|defense response to bacterium|T cell homeostasis|mast cell degranulation|receptor ligand activity|lymphocyte chemotaxis|defense response to Gram-positive bacterium|defense response to fungu…
2610528J11Rik	1362.87	2352.08	373.648	0.158925	-2.65358	2.08158e-259	4.16462e-258	Down	9.83703	11.483	11.1306	46.6734	42.8187	44.5143	66451	protein_coding	RIKEN cDNA 2610528J11 gene			GO:0003674,GO:0005768,GO:0005886,GO:0016020	molecular_function|endosome|plasma membrane|membrane
2700038G22Rik	43.1887	19.5855	66.7918	3.40967	1.76963	6.41491e-07	1.38544e-06	Up	1.65258	1.728	1.53732	0.333821	0.335544	0.277326	67194	non_coding	RIKEN cDNA 2700038G22 gene			GO:0003674,GO:0005575,GO:0008150	molecular_function|cellular_component|biological_process
2700046G09Rik	133.607	181.245	85.968	0.474669	-1.075	9.64755e-08	2.16693e-07	Down	1.43015	1.72132	2.13907	2.36069	2.33992	2.61295	67188	non_coding	RIKEN cDNA 2700046G09 gene			GO:0010628,GO:0010629,GO:0031643,GO:0043489	positive regulation of gene expression|negative regulation of gene expression|positive regulation of myelination|RNA stabilization
2700081O15Rik	1032.03	613.466	1450.59	2.36437	1.24146	2.24964e-43	1.16431e-42	Up	10.2211	9.00192	9.06144	2.91226	2.57184	2.36601	108899	protein_coding	RIKEN cDNA 2700081O15 gene			GO:0003674,GO:0005634,GO:0045892	molecular_function|nucleus|negative regulation of DNA-templated transcription
2810030D12Rik	18.9173	29.7883	8.04634	0.270506	-1.88627	0.000967041	0.00166718	Down	0.314263	0.306199	0.702481	1.53101	1.09922	0.573655	78335	non_coding	RIKEN cDNA 2810030D12 gene			GO:0003674,GO:0005575,GO:0008150	molecular_function|cellular_component|biological_process
2810032G03Rik	10.8139	5.7172	15.9106	2.78292	1.4766	0.0315506	0.0456855	Up	0.297757	0.237368	0.251486	0.0659363	0.0530214	0.0665155	72669	non_coding	RIKEN cDNA 2810032G03 gene			GO:0003674,GO:0005575,GO:0008150	molecular_function|cellular_component|biological_process
2810408A11Rik	59.1845	38.7741	79.5949	2.0533	1.03794	0.000794166	0.00138027	Up	1.10757	1.46457	1.26369	0.539582	0.400319	0.285121	70419	protein_coding	RIKEN cDNA 2810408A11 gene			GO:0004864,GO:0043666	protein phosphatase inhibitor activity|regulation of phosphoprotein phosphatase activity
2810414N06Rik	78.2743	110.992	45.5566	0.410916	-1.28308	3.60122e-05	6.9685e-05	Down	0.58305	1.37441	1.17718	2.08912	1.7315	1.18314	102640772	non_coding	RIKEN cDNA 2810414N06 gene			GO:0003674,GO:0005575,GO:0008150	molecular_function|cellular_component|biological_process
2810429I04Rik	7.75274	2.04891	13.4566	6.58512	2.71921	0.00467963	0.00753289	Up	0.238019	0.340137	0.201736	0.0309219	0	0.0467902	76937	non_coding	RIKEN cDNA 2810429I04 gene			GO:0005575,GO:0035198,GO:0060038	cellular_component|miRNA binding|cardiac muscle cell proliferation
2810433D01Rik	52.0237	24.0606	79.9869	3.32294	1.73246	2.28536e-07	5.05076e-07	Up	2.04903	1.97629	2.02411	0.241997	0.486493	0.467902	77132	non_coding	RIKEN cDNA 2810433D01 gene			GO:0003674,GO:0005575,GO:0008150	molecular_function|cellular_component|biological_process
2810454H06Rik	13.3148	6.91797	19.7116	2.84438	1.50811	0.0259982	0.0381204	Up	0.293206	0.199978	0.210278	0.00952284	0.09572	0.0576389	72813	non_coding	RIKEN cDNA 2810454H06 gene			GO:0003674,GO:0005575,GO:0008150	molecular_function|cellular_component|biological_process
2900009J06Rik	12.694	18.382	7.00603	0.381109	-1.39172	0.0251314	0.0369141	Down	0.535543	0.521801	0.465545	0.695742	0.699334	1.22824	100502745	non_coding	RIKEN cDNA 2900009J06 gene			GO:0003674,GO:0005575,GO:0008150	molecular_function|cellular_component|biological_process
2900052L18Rik	128.709	78.691	178.728	2.26993	1.18265	4.61618e-08	1.05403e-07	Up	1.13383	0.876487	1.04927	0.241949	0.371681	0.271706	102640779	non_coding	RIKEN cDNA 2900052L18 gene			GO:0003674,GO:0005575,GO:0008150	molecular_function|cellular_component|biological_process
2900076A07Rik	120.213	79.2211	161.206	2.03557	1.02543	6.22125e-07	1.34492e-06	Up	6.05999	6.47284	6.56026	2.21026	1.77734	2.16597	100504421	non_coding	RIKEN cDNA 2900076A07 gene			GO:0003674,GO:0005575,GO:0008150	molecular_function|cellular_component|biological_process
3010001F23Rik	8.29594	3.65858	12.9333	3.52737	1.81859	0.030573	0.0443753	Up	0.408151	0.304107	0.422634	0.0467861	0.141083	0.0235985	75693	non_coding	RIKEN cDNA 3010001F23 gene			GO:0003674,GO:0005575,GO:0008150	molecular_function|cellular_component|biological_process
3110021A11Rik	4.07171	0.409881	7.73353	17.6491	4.14152	0.0101935	0.0157546	Up	0.0329871	0.514251	0.38712	0	0	0.0324233	67289	non_coding	RIKEN cDNA 3110021A11 gene			GO:0003674,GO:0005575,GO:0008150	molecular_function|cellular_component|biological_process
3110040M04Rik	6.32668	12.6534	0	0.011744	-6.41193	7.19152e-06	1.4581e-05	Down	0	0	0	0.208667	0.161342	0.129539	73176	protein_coding	RIKEN cDNA 3110040M04 gene			GO:0003674,GO:0005575,GO:0008150	molecular_function|cellular_component|biological_process
3110045C21Rik	324	582.638	65.3623	0.112243	-3.1553	9.38064e-99	8.39415e-98	Down	1.72716	2.20428	1.87941	10.5949	12.2697	11.1423	67303	non_coding	RIKEN cDNA 3110045C21 gene			GO:0003674,GO:0005575,GO:0008150	molecular_function|cellular_component|biological_process
3110070M22Rik	27.4992	38.7876	16.2108	0.417542	-1.26001	0.00715127	0.0112919	Down	0.611929	0.52468	0.311189	1.14477	0.671228	0.457117	67304	non_coding	RIKEN cDNA 3110070M22 gene			GO:0003674,GO:0005575,GO:0008150	molecular_function|cellular_component|biological_process
3110083C13Rik	21.1304	31.837	10.4238	0.328182	-1.60743	0.00415296	0.00672603	Down	0.157413	0.368097	0.67735	1.16565	0.770836	0.464167	73208	non_coding	RIKEN cDNA 3110083C13 gene			GO:0003674,GO:0005575,GO:0008150	molecular_function|cellular_component|biological_process
3300005D01Rik	25.6851	37.1644	14.2057	0.382873	-1.38506	0.0033653	0.00549862	Down	0.215536	0.483013	0.421571	0.462018	0.54884	0.910966	78512	non_coding	RIKEN cDNA 3300005D01 gene			GO:0009611	response to wounding
3830403N18Rik	14.7851	2.45333	27.1169	11.0727	3.46894	1.00331e-05	2.01757e-05	Up	0.506052	0.670571	0.831429	0.0788916	0.0198247	0.0198961	70691	protein_coding	RIKEN cDNA 3830403N18 gene			GO:0000795,GO:0002244,GO:0003674,GO:0007286,GO:0051321	synaptonemal complex|hematopoietic progenitor cell differentiation|molecular_function|spermatid development|meiotic cell cycle
3830408C21Rik	16.4919	9.38101	23.6029	2.51707	1.33174	0.0208646	0.0309863	Up	0.261846	0.566949	0.426791	0.0850433	0.128224	0.114387	100040322	non_coding	RIKEN cDNA 3830408C21 gene			GO:0003674,GO:0005575,GO:0008150	molecular_function|cellular_component|biological_process
4430402I18Rik	211.9	343.337	80.4629	0.234416	-2.09286	1.93231e-31	8.31434e-31	Down	0.422416	0.524647	0.417645	1.09001	1.2002	1.53303	381218	protein_coding	RIKEN cDNA 4430402I18 gene			GO:0003674,GO:0005575,GO:0007283,GO:0008150,GO:0032027,GO:0097224	molecular_function|cellular_component|spermatogenesis|biological_process|myosin light chain binding|sperm connecting piece
4732465J04Rik	63.1417	102.022	24.2618	0.237687	-2.07287	3.1115e-11	8.13246e-11	Down	1.51101	1.11533	1.43292	4.68443	3.81174	2.70033	414105	non_coding				GO:0003674,GO:0005575,GO:0008150	molecular_function|cellular_component|biological_process
4833407H14Rik	10.3834	2.03945	18.7273	9.18631	3.19949	0.000596741	0.00104874	Up	0.250175	0.443192	0.867433	0	0.0445485	0.0670634	73899	non_coding	RIKEN cDNA 4833407H14 gene			GO:0003674,GO:0005575,GO:0008150	molecular_function|cellular_component|biological_process
4833412C05Rik	3.89887	0	7.79773	34.6288	5.1139	0.00110891	0.00190035	Up	0.229448	0.1242	0.373984	0	0	0	73904	non_coding	RIKEN cDNA 4833412C05 gene			GO:0003674,GO:0005575,GO:0008150	molecular_function|cellular_component|biological_process
4833418N02Rik	80.129	107.8	52.4579	0.487244	-1.03728	0.00138129	0.00234554	Down	0.505285	1.65279	1.30596	1.45939	1.37856	1.82696	74597	non_coding	RIKEN cDNA 4833418N02 gene			GO:0003674,GO:0005575,GO:0008150	molecular_function|cellular_component|biological_process
4833419F23Rik	18.068	11.415	24.7211	2.16548	1.11468	0.0346632	0.049855	Up	0.783491	0.916064	1.13401	0.244286	0.368321	0.246432	73915	non_coding	RIKEN cDNA 4833419F23 gene			GO:0003674,GO:0005575,GO:0008150	molecular_function|cellular_component|biological_process
4833422C13Rik	109.662	72.6221	146.702	2.01988	1.01427	1.80514e-06	3.80222e-06	Up	0.850377	0.895608	0.889318	0.258627	0.312918	0.285056	373852	non_coding	RIKEN cDNA 4833422C13 gene			GO:0003674,GO:0005575,GO:0008150	molecular_function|cellular_component|biological_process
4833439F03Rik	3.22694	0	6.45389	28.661	4.84102	0.00265025	0.00437402	Up	0.0815492	0.0908076	0.102538	0	0	0	105246973	non_coding	RIKEN cDNA 4833439F03 gene			GO:0003674,GO:0005575,GO:0008150	molecular_function|cellular_component|biological_process
4833439L19Rik	27425.3	47628.7	7221.84	0.151634	-2.72134	0	0	Down	56.2298	59.2674	58.6229	254.91	249.119	249.549	97820	protein_coding	RIKEN cDNA 4833439L19 gene			GO:0003674,GO:0005737,GO:0008150,GO:0016491	molecular_function|cytoplasm|biological_process|oxidoreductase activity
4921536K21Rik	41.5449	63.7289	19.3609	0.304024	-1.71774	2.25881e-06	4.73004e-06	Down	0.210926	0.318546	0.216591	0.565169	0.413154	0.632329	67430	protein_coding	RIKEN cDNA 4921536K21 gene			GO:0003674,GO:0005575,GO:0008150	molecular_function|cellular_component|biological_process
4930405J17Rik	7.072	13.8686	0.275424	0.0208672	-5.58262	6.27133e-05	0.000119249	Down	0.0438954	0	0	0.470465	0.558874	0.431452	73811	non_coding	RIKEN cDNA 4930405J17 gene			GO:0003674,GO:0005575,GO:0008150	molecular_function|cellular_component|biological_process
4930407I02Rik	6.32299	11.8393	0.80667	0.0682048	-3.87398	0.00070452	0.00123095	Down	0.00631668	0	0.0123549	0.0615466	0.0556779	0.0620872	78451	non_coding				GO:0003674,GO:0005575,GO:0008150	molecular_function|cellular_component|biological_process
4930412C18Rik	94.3224	144.137	44.5078	0.308601	-1.69619	2.09626e-12	5.69666e-12	Down	0.431301	0.379566	0.319747	0.921813	0.708555	0.772645	320152	non_coding	RIKEN cDNA 4930412C18 gene			GO:0003674,GO:0005575,GO:0008150	molecular_function|cellular_component|biological_process
4930426L09Rik	15.0675	3.26363	26.8714	8.23373	3.04155	1.96134e-05	3.86825e-05	Up	0.483086	0.760346	0.581462	0.0362073	0.0545913	0.054788	74629	non_coding	RIKEN cDNA 4930426L09 gene			GO:0003674,GO:0005575,GO:0008150	molecular_function|cellular_component|biological_process
4930431P03Rik	2.29726	0	4.59453	20.3906	4.34984	0.0153368	0.0232124	Up	0.0846939	0.0943094	0.0236649	0	0	0	73895	non_coding	RIKEN cDNA 4930431P03 gene			GO:0003674,GO:0005575,GO:0008150	molecular_function|cellular_component|biological_process
4930434B07Rik	25.3166	50.6331	0	0.00293507	-8.41239	1.59566e-11	4.20938e-11	Down	0	0	0	1.02724	0.701349	0.684324	73973	non_coding				GO:0003674,GO:0005575,GO:0008150	molecular_function|cellular_component|biological_process
4930442L01Rik	25.541	47.0409	4.0411	0.0859077	-3.54107	1.71932e-09	4.19492e-09	Down	0.0673092	0.0786984	0.0526604	0.577128	0.224132	0.714514	67583	non_coding	RIKEN cDNA 4930442L01 gene			GO:0003674,GO:0005575,GO:0008150	molecular_function|cellular_component|biological_process
4930447K03Rik	6.88589	1.22915	12.5426	10.2395	3.35608	0.00613042	0.00974576	Up	0.0534564	0.781271	0.392086	0.0520852	0	0.0262714	432745	non_coding	RIKEN cDNA 4930447K03 gene			GO:0003674,GO:0005575,GO:0008150	molecular_function|cellular_component|biological_process
4930447M23Rik	14.6117	0.409636	28.8138	65.6839	6.03747	2.51368e-06	5.23974e-06	Up	0.413327	0.43724	0.392667	0.0115064	0	0	108871	non_coding	RIKEN cDNA 4930447M23 gene			GO:0003674,GO:0005575,GO:0008150	molecular_function|cellular_component|biological_process
4930451E10Rik	12.0304	18.379	5.68178	0.308736	-1.69555	0.0302464	0.0439299	Down	0.288944	0.375373	0	0.750754	0.377315	0.284006	78111	non_coding	RIKEN cDNA 4930451E10 gene			GO:0003674,GO:0005575,GO:0008150	molecular_function|cellular_component|biological_process
4930455C13Rik	11.0678	16.7626	5.37309	0.320947	-1.63959	0.0190712	0.0284544	Down	0.135877	0.238303	0.159458	0.291262	0.212921	0.587641	73990	non_coding	RIKEN cDNA 4930455C13 gene			GO:0003674,GO:0005575,GO:0008150	molecular_function|cellular_component|biological_process
4930455G09Rik	6.84489	2.03945	11.6503	5.7052	2.51228	0.0129555	0.0197705	Up	0.965699	0.427691	0.472207	0	0.0859806	0.129436	78917	non_coding	RIKEN cDNA 4930455G09 gene			GO:0003674,GO:0005575,GO:0008150	molecular_function|cellular_component|biological_process
4930461G14Rik	125.89	229.715	22.0643	0.0960829	-3.37958	1.69302e-40	8.43448e-40	Down	0.920341	0.758767	1.17699	7.38081	6.93357	5.18411	74879	non_coding	RIKEN cDNA 4930461G14 gene			GO:0003674,GO:0005575,GO:0008150	molecular_function|cellular_component|biological_process
4930467E23Rik	39.8662	24.0586	55.6737	2.31367	1.21018	0.00115305	0.0019718	Up	0.27916	0.241775	0.381342	0.086349	0.104154	0.0653306	626415	protein_coding	RIKEN cDNA 4930467E23 gene			GO:0003674,GO:0005575,GO:0008150	molecular_function|cellular_component|biological_process
4930469K13Rik	28.6598	50.6027	6.71693	0.132899	-2.9116	7.28467e-10	1.80541e-09	Down	0.276893	0.231247	0.464211	1.34896	1.66584	1.78849	76874	non_coding	RIKEN cDNA 4930469K13 gene			GO:0003674,GO:0005575,GO:0008150	molecular_function|cellular_component|biological_process
4930480K23Rik	57.6222	81.6162	33.6283	0.412147	-1.27877	8.16418e-06	1.64866e-05	Down	0.279411	0.293734	0.330779	0.487174	0.49689	0.455317	75016	non_coding	RIKEN cDNA 4930480K23 gene			GO:0003674,GO:0005575,GO:0008150	molecular_function|cellular_component|biological_process
4930481A15Rik	292.429	437.198	147.659	0.33786	-1.5655	1.24065e-23	4.58897e-23	Down	1.98947	2.92005	1.97056	4.70941	4.24661	4.41233	74931	non_coding	RIKEN cDNA 4930481A15 gene			GO:0003674,GO:0005575,GO:0008150	molecular_function|cellular_component|biological_process
4930486L24Rik	25.6461	8.56051	42.7317	4.98973	2.31896	4.48588e-06	9.21511e-06	Up	0.864705	1.15601	1.12097	0.176343	0.177253	0.0592971	214639	protein_coding	RIKEN cDNA 4930486L24 gene			GO:0004197,GO:0005576,GO:0005615,GO:0005764,GO:0006508,GO:0006955,GO:0008234,GO:0008656,GO:0010952,GO:0030054,GO:0051603,GO:2001235	cysteine-type endopeptidase activity|extracellular region|extracellular space|lysosome|proteolysis|immune response|cysteine-type peptidase activity|cysteine-type endopeptidase activator activity involved in apoptotic process|positive regulation of peptidase activity|cell junction|proteolysis involved in protein catabolic process|positive regulation of apoptotic signaling pathway
4930503B20Rik	17.5348	1.62933	33.4403	20.4859	4.35656	4.25199e-07	9.27275e-07	Up	0.316792	0.329241	0.213424	0.00685926	0.0137893	0.00691951	75015	protein_coding	RIKEN cDNA 4930503B20 gene
4930503E14Rik	5.10559	0.814541	9.39664	11.5228	3.52642	0.00814053	0.01276	Up	0.192779	0.187832	0.356112	0.0208705	0.0209782	0	74954	protein_coding	RIKEN cDNA 4930503E14 gene			GO:0003674,GO:0005575,GO:0008150	molecular_function|cellular_component|biological_process
4930503L19Rik	563.301	195.109	931.494	4.77378	2.25513	1.44142e-79	1.09866e-78	Up	9.31394	7.66057	8.09977	1.26361	1.11859	1.06467	269033	protein_coding	RIKEN cDNA 4930503L19 gene			GO:0005576,GO:0008285	extracellular region|negative regulation of cell population proliferation
4930506C21Rik	53.2084	90.5663	15.8505	0.175194	-2.51297	1.82552e-13	5.15096e-13	Down	0.453091	0.469056	0.720044	1.60033	2.30194	2.25457	75060	non_coding	RIKEN cDNA 4930506C21 gene			GO:0003674,GO:0005575,GO:0008150	molecular_function|cellular_component|biological_process
4930512B01Rik	9.214	15.4631	2.96493	0.191536	-2.38431	0.00406852	0.00659616	Down	0.0777205	0.0567947	0.0760074	0.227181	0.418649	0.0763922	74724	non_coding	RIKEN cDNA 4930512B01 gene			GO:0003674,GO:0005575,GO:0008150	molecular_function|cellular_component|biological_process
4930512J16Rik	2.15761	0	4.31523	19.1558	4.25971	0.0171957	0.0258025	Up	0.0891131	0.0723554	0.0726241	0	0	0	75131	non_coding	RIKEN cDNA 4930512J16 gene			GO:0003674,GO:0005575,GO:0008150	molecular_function|cellular_component|biological_process
4930522L14Rik	438.709	261.292	616.126	2.3581	1.23763	8.87029e-22	3.15728e-21	Up	3.85745	3.20868	3.8866	1.18964	0.928995	0.927561	100041734	protein_coding				GO:0000978	RNA polymerase II cis-regulatory region sequence-specific DNA binding
4930533I22Rik	25.1224	46.4693	3.77547	0.0811413	-3.62342	1.06008e-10	2.7198e-10	Down	0.0353524	0.0413343	0.0207439	0.23423	0.346234	0.208489	434018	non_coding				GO:0003674,GO:0005575,GO:0008150	molecular_function|cellular_component|biological_process
4930534D22Rik	2.92478	5.31703	0.532537	0.100928	-3.3086	0.031477	0.0455986	Down	0	0.00417794	0.00419345	0.0250679	0.0083991	0.0210734	100503594	non_coding				GO:0003674,GO:0005575,GO:0008150	molecular_function|cellular_component|biological_process
4930545H06Rik	2.04121	4.08241	0	0.0364015	-4.77986	0.0115389	0.0177339	Down	0	0	0	0.209899	0.105491	0.0352904	75148	non_coding	RIKEN cDNA 4930545H06 gene			GO:0003674,GO:0005575,GO:0008150	molecular_function|cellular_component|biological_process
4930562F07Rik	7.12608	1.62908	12.6231	7.7406	2.95245	0.00459935	0.00741078	Up	0.342404	0.727894	0.365298	0.0606585	0.0609716	0	75255	non_coding	RIKEN cDNA 4930562F07 gene			GO:0003674,GO:0005575,GO:0008150	molecular_function|cellular_component|biological_process
4930570G19Rik	12.1732	1.22418	23.1222	18.8892	4.23949	2.40933e-05	4.72121e-05	Up	0.165529	0.167733	0.226632	0.0129027	0.00648463	0	329782	non_coding	RIKEN cDNA 4930570G19 gene			GO:0003674,GO:0005575,GO:0008150	molecular_function|cellular_component|biological_process
4930581F22Rik	58.7812	35.5496	82.0128	2.30854	1.20698	0.000209334	0.000382122	Up	0.988542	1.34397	1.11289	0.481593	0.225153	0.271157	78934	non_coding	RIKEN cDNA 4930581F22 gene			GO:0003674,GO:0005575,GO:0008150	molecular_function|cellular_component|biological_process
4930592C13Rik	12.4488	21.6658	3.23184	0.149197	-2.74471	0.000140705	0.000260487	Down	0.167081	0.162794	0.163399	0.529087	0.45	1.19064	381498	non_coding	RIKEN cDNA 4930592C13 gene			GO:0003674,GO:0005575,GO:0008150	molecular_function|cellular_component|biological_process
4930594M22Rik	71.2382	119.628	22.8486	0.191172	-2.38706	5.1242e-17	1.61467e-16	Down	0.174844	0.25924	0.200728	0.740695	0.662621	0.777088	105245866	non_coding	RIKEN cDNA 4930594M22 gene			GO:0003674,GO:0005575,GO:0008150	molecular_function|cellular_component|biological_process
4930599N23Rik	18.8734	8.56598	29.1807	3.40351	1.76702	0.0012296	0.00209824	Up	1.44326	1.00882	0.889826	0.213993	0.245826	0.185034	75379	non_coding	RIKEN cDNA 4930599N23 gene			GO:0003674,GO:0005575,GO:0008150	molecular_function|cellular_component|biological_process
4931403E22Rik	22.5354	33.4872	11.5835	0.345897	-1.53159	0.00147768	0.00250141	Down	0.578657	0.76517	0.404216	1.40954	0.931049	0.975029	70942	non_coding	RIKEN cDNA 4931403E22 gene			GO:0003674,GO:0005575,GO:0008150	molecular_function|cellular_component|biological_process
4931406C07Rik	19475.7	35847.4	3104.07	0.0865906	-3.52965	0	0	Down	32.575	33.9718	31.8994	250.778	246.684	248.741	70984	protein_coding	RIKEN cDNA 4931406C07 gene			GO:0005634,GO:0005654,GO:0008270,GO:0016604,GO:0016787,GO:0016788,GO:0046872	nucleus|nucleoplasm|zinc ion binding|nuclear body|hydrolase activity|hydrolase activity, acting on ester bonds|metal ion binding
4931408D14Rik	99.4326	162.774	36.0908	0.221673	-2.1735	1.04258e-18	3.43432e-18	Down	0.391634	0.298632	0.432959	0.9042	1.2424	1.17993	77059	non_coding	RIKEN cDNA 4931408D14 gene			GO:0003674,GO:0005575,GO:0008150	molecular_function|cellular_component|biological_process
4932438H23Rik	9.83769	2.45831	17.2171	7.02229	2.81194	0.00115873	0.001981	Up	0.0785321	0.096653	0.0848854	0.016109	0	0.00812524	74387	protein_coding	RIKEN cDNA 4932438H23 gene			GO:0003674,GO:0005575,GO:0008150	molecular_function|cellular_component|biological_process
4932702P03Rik	10.0014	18.3855	1.61721	0.0879197	-3.50767	4.40245e-05	8.46271e-05	Down	0.0800296	0.116964	0.0391328	0.701792	0.431087	0.629294	73326	non_coding	RIKEN cDNA 4932702P03 gene			GO:0003674,GO:0005575,GO:0008150	molecular_function|cellular_component|biological_process
4933407K13Rik	68.7724	32.2157	105.329	3.26798	1.7084	1.42628e-08	3.34831e-08	Up	1.12044	0.788884	1.23971	0.183278	0.256312	0.192926	74396	non_coding	RIKEN cDNA 4933407K13 gene			GO:0003674,GO:0005575,GO:0008150	molecular_function|cellular_component|biological_process
4933407L21Rik	2.44284	0	4.88568	21.6708	4.43768	0.011596	0.0178176	Up	0.240507	0.117168	0.0705618	0	0	0	71141	non_coding	RIKEN cDNA 4933407L21 gene			GO:0003674,GO:0005575,GO:0008150	molecular_function|cellular_component|biological_process
4933416M06Rik	6.1382	10.6239	1.65254	0.153966	-2.69931	0.0147995	0.0224313	Down	0.128919	0	0	0.272161	0.126261	0.147835	71174	non_coding	RIKEN cDNA 4933416M06 gene			GO:0003674,GO:0005575,GO:0008150	molecular_function|cellular_component|biological_process
4933417A18Rik	48.6536	93.8083	3.49876	0.0373053	-4.74448	7.19043e-22	2.56662e-21	Down	0.0727063	0.0885509	0.0711037	1.18659	1.60216	1.30421	66761	protein_coding	RIKEN cDNA 4933417A18 gene			GO:0003674,GO:0005575,GO:0008150	molecular_function|cellular_component|biological_process
4933423K11Rik	2.9868	5.70799	0.265623	0.0506961	-4.30198	0.00954731	0.0148146	Down	0	0	0.0412869	0.0822692	0.248082	0.248975	71157	non_coding				GO:0003674,GO:0005575,GO:0008150	molecular_function|cellular_component|biological_process
4933424G05Rik	13.9355	26.5122	1.35881	0.0508826	-4.29669	2.90206e-07	6.38213e-07	Down	0.0474674	0.0154165	0.0154737	0.354583	0.387406	0.264385	74456	non_coding	RIKEN cDNA 4933424G05 gene			GO:0003674,GO:0005575,GO:0008150	molecular_function|cellular_component|biological_process
4933424M12Rik	12.8998	1.22442	24.5751	20.0626	4.32643	1.34526e-05	2.68212e-05	Up	0.608578	0.374502	0.454204	0.0156044	0.015685	0.0157415	67548	non_coding	RIKEN cDNA 4933424M12 gene			GO:0003674,GO:0005575,GO:0008150	molecular_function|cellular_component|biological_process
4933431E20Rik	610.436	859.948	360.923	0.419758	-1.25237	9.47893e-38	4.54334e-37	Down	2.13447	2.41305	2.1873	3.71165	3.50577	3.31261	329735	non_coding	RIKEN cDNA 4933431E20 gene			GO:0003674,GO:0005575,GO:0008150	molecular_function|cellular_component|biological_process
4933439K11Rik	6.60013	2.45333	10.7469	4.38673	2.13314	0.0267351	0.0391325	Up	0.322755	0.314473	0.516503	0.114355	0.0287364	0.0288399	71319	non_coding	RIKEN cDNA 4933439K11 gene			GO:0003674,GO:0005575,GO:0008150	molecular_function|cellular_component|biological_process
4933440N22Rik	69.5326	100.013	39.0522	0.390454	-1.35678	5.83995e-07	1.2648e-06	Down	0.60696	0.742378	0.492546	1.00662	0.986525	1.10432	74471	protein_coding				GO:0003674,GO:0005575,GO:0008150	molecular_function|cellular_component|biological_process
5031434O11Rik	24.8011	13.8693	35.7329	2.57684	1.3656	0.00312643	0.00512589	Up	0.418156	0.558756	0.584198	0.0931269	0.152112	0.15266	100039684	non_coding	RIKEN cDNA 5031434O11 gene			GO:0003674,GO:0005575,GO:0008150	molecular_function|cellular_component|biological_process
5033403H07Rik	3.00645	0	6.0129	26.6552	4.73634	0.00662552	0.0104988	Up	0.979903	0.112325	0.169113	0	0	0	75954	non_coding	RIKEN cDNA 5033403H07 gene			GO:0003674,GO:0005575,GO:0008150	molecular_function|cellular_component|biological_process
5033406O09Rik	16.8781	8.98679	24.7693	2.75732	1.46327	0.0133904	0.0204048	Up	0.463098	0.575688	0.40604	0.0466779	0.0938378	0.204047	77675	non_coding	RIKEN cDNA 5033406O09 gene
5033430I15Rik	45.4396	61.2255	29.6537	0.484178	-1.04639	0.00329363	0.00538897	Down	1.42058	1.45511	1.06867	1.13571	1.7837	2.43457	76000	non_coding	RIKEN cDNA 5033430I15 gene			GO:0003674,GO:0005575,GO:0008150	molecular_function|cellular_component|biological_process
5330429C05Rik	2.01242	0	4.02484	17.878	4.16011	0.0290462	0.042263	Up	0.228656	0.0556972	0.55904	0	0	0	78071	non_coding	RIKEN cDNA 5330429C05 gene			GO:0003674,GO:0005575,GO:0008150	molecular_function|cellular_component|biological_process
5430402O13Rik	30.2099	50.9775	9.44229	0.18501	-2.43432	2.87792e-08	6.6391e-08	Down	0.356438	0.374006	0.214511	0.961741	1.34265	1.05104	73183	non_coding	RIKEN cDNA 5430402O13 gene			GO:0003674,GO:0005575,GO:0008150	molecular_function|cellular_component|biological_process
5430403G16Rik	137.847	61.2137	214.481	3.50326	1.8087	2.42828e-17	7.72066e-17	Up	2.40357	2.45341	2.04062	0.514707	0.43976	0.337498	77200	protein_coding	RIKEN cDNA 5430403G16 gene			GO:0000978,GO:0003700,GO:0005654	RNA polymerase II cis-regulatory region sequence-specific DNA binding|DNA-binding transcription factor activity|nucleoplasm
5430416N02Rik	102.718	62.0678	143.369	2.31073	1.20835	6.61813e-07	1.42841e-06	Up	6.79229	9.41132	6.90138	2.66442	1.90064	1.99419	100503199	non_coding	RIKEN cDNA 5430416N02 gene			GO:0003674,GO:0005575,GO:0009611	molecular_function|cellular_component|response to wounding
5430437J10Rik	24.3712	4.05851	44.6839	10.9669	3.45508	3.79748e-08	8.71743e-08	Up	1.25501	1.26895	1.34313	0.0461441	0.185529	0	71432	non_coding	RIKEN cDNA 5430437J10 gene			GO:0003674,GO:0005575,GO:0008150	molecular_function|cellular_component|biological_process
5730408K05Rik	49.5122	26.1596	72.8648	2.78768	1.47907	5.09236e-05	9.74606e-05	Up	5.39262	7.9164	5.83629	2.31189	0.915448	1.27211	67531	non_coding	RIKEN cDNA 5730408K05 gene			GO:0003674,GO:0005575,GO:0008150	molecular_function|cellular_component|biological_process
5730409E04Rik	444.247	231.505	656.988	2.83886	1.50531	2.51911e-34	1.14571e-33	Up	6.85662	8.18831	8.18088	1.96936	1.61014	1.78704	230757	protein_coding	RIKEN cDNA 5730409E04Rik gene			GO:0003674,GO:0005575,GO:0008150	molecular_function|cellular_component|biological_process
5730480H06Rik	61.9041	24.8742	98.9341	3.97471	1.99085	1.62803e-10	4.15311e-10	Up	2.08469	2.00019	1.66523	0.263593	0.389639	0.297192	70592	non_coding	RIKEN cDNA 5730480H06 gene			GO:0003674,GO:0005575,GO:0008150	molecular_function|cellular_component|biological_process
5730507C01Rik	21.3274	1.62933	41.0255	25.1286	4.65126	2.93379e-08	6.76565e-08	Up	0.442518	0.289798	0.354725	0.00706832	0.0142096	0.0071304	236366	protein_coding	RIKEN cDNA 5730507C01 gene			GO:0000122,GO:0001817,GO:0002682	negative regulation of transcription by RNA polymerase II|regulation of cytokine production|regulation of immune system process
5730596B20Rik	15.4102	2.85848	27.962	9.78829	3.29106	6.79649e-06	1.37968e-05	Up	0.21658	0.298342	0.248324	0.0218302	0.0146286	0.0146813	77580	non_coding	RIKEN cDNA 5730596B20 gene			GO:0003674,GO:0005575,GO:0008150	molecular_function|cellular_component|biological_process
5830411N06Rik	8.50978	0.404905	16.6146	37.8994	5.2441	0.000123419	0.00022948	Up	0.0790746	0.14125	0.18044	0	0.00645368	0	244234	protein_coding	RIKEN cDNA 5830411N06 gene			GO:0002365,GO:0003674,GO:0009897,GO:0032620	gamma-delta T cell lineage commitment|molecular_function|external side of plasma membrane|interleukin-17 production
5830428M24Rik	8.43022	0.404905	16.4555	37.5027	5.22892	0.000114728	0.000213953	Up	0.612377	0.54478	0.44265	0	0.0260761	0	76062	non_coding	RIKEN cDNA 5830428M24 gene			GO:0003674,GO:0005575,GO:0008150	molecular_function|cellular_component|biological_process
5830432E09Rik	24.2989	8.17673	40.421	4.94767	2.30675	1.12385e-05	2.25431e-05	Up	0.979479	0.810294	0.939816	0.0720269	0.0723987	0.217978	67765	non_coding	RIKEN cDNA 5830432E09 gene			GO:0003674,GO:0005575,GO:0008150	molecular_function|cellular_component|biological_process
5930403L14Rik	1066.59	1874.9	258.29	0.137746	-2.85992	2.05384e-248	3.95561e-247	Down	1.57578	1.40266	1.61239	7.1982	7.00196	7.66776	320939	non_coding	RIKEN cDNA 5930403L14 gene			GO:0003674,GO:0005575,GO:0008150	molecular_function|cellular_component|biological_process
5930403N24Rik	11.2509	0.819517	21.6824	26.566	4.73151	7.97529e-05	0.00015053	Up	0.124933	0.199981	0.383992	0.0086949	0	0.00877127	100040846	non_coding	RIKEN cDNA 5930403N24 gene			GO:0003674,GO:0005575,GO:0008150	molecular_function|cellular_component|biological_process
5930430L01Rik	41.1258	60.0402	22.2113	0.369274	-1.43724	0.000151273	0.000279333	Down	0.283999	0.148479	0.128708	0.364453	0.271359	0.360846	319982	non_coding	RIKEN cDNA 5930430L01 gene			GO:0003674,GO:0005575,GO:0008150	molecular_function|cellular_component|biological_process
6330403K07Rik	34.9236	6.12235	63.7248	10.4048	3.37918	1.8746e-11	4.93359e-11	Up	1.65869	1.2626	1.09831	0.0673393	0.0846086	0.101896	103712	protein_coding	RIKEN cDNA 6330403K07 gene			GO:0003674,GO:0005575,GO:0008150	molecular_function|cellular_component|biological_process
6330410L21Rik	104.294	206.953	1.63423	0.00781081	-7.00031	2.22394e-29	9.21804e-29	Down	0.0285451	0.00695315	0.00697897	1.27939	1.13923	1.12229	319224	non_coding	RIKEN cDNA 6330410L21 gene			GO:0003674,GO:0005575,GO:0008150	molecular_function|cellular_component|biological_process
6430562O15Rik	24.0598	10.1965	37.9231	3.71862	1.89477	0.000186594	0.00034204	Up	0.657768	0.828468	0.737407	0.0468949	0.157123	0.189227	320893	non_coding	RIKEN cDNA 6430562O15 gene			GO:0003674,GO:0005575,GO:0008150	molecular_function|cellular_component|biological_process
6430571L13Rik	42.4024	70.2014	14.6034	0.207596	-2.26815	1.04245e-09	2.56744e-09	Down	0.259657	0.200287	0.116386	0.621951	0.60397	0.595512	235599	protein_coding	RIKEN cDNA 6430571L13 gene			GO:0003674,GO:0005575,GO:0008150,GO:0016020	molecular_function|cellular_component|biological_process|membrane
6430573P05Rik	27.2547	42.4043	12.105	0.285513	-1.80837	5.7817e-05	0.000110244	Down	0.120085	0.171005	0.117438	0.342013	0.389013	0.208826	115489693	non_coding	RIKEN cDNA 6430573P05 gene			GO:0003674,GO:0005575,GO:0008150	molecular_function|cellular_component|biological_process
6530402F18Rik	194.005	89.8148	298.195	3.32083	1.73154	1.0658e-22	3.86963e-22	Up	2.25797	2.15615	2.59825	0.526508	0.428421	0.429964	76220	non_coding	RIKEN cDNA 6530402F18 gene			GO:0003674,GO:0005575,GO:0008150	molecular_function|cellular_component|biological_process
6530403H02Rik	15.0191	2.04418	27.9939	13.7135	3.77753	4.05586e-06	8.35481e-06	Up	0.225735	0.295548	0.200063	0.00687328	0.00690877	0.020801	320739	non_coding	RIKEN cDNA 6530403H02 gene			GO:0003674,GO:0005575,GO:0008150	molecular_function|cellular_component|biological_process
6720468P15Rik	4.53804	0	9.07608	40.3386	5.33409	0.000602809	0.00105885	Up	0.0464037	0.180852	0.287412	0	0	0	78073	non_coding	RIKEN cDNA 6720468P15 gene			GO:0003674,GO:0005575,GO:0008150	molecular_function|cellular_component|biological_process
6720489N17Rik	149.127	58.3203	239.934	4.11206	2.03986	9.53792e-20	3.24115e-19	Up	1.37945	1.06782	1.26215	0.235006	0.232075	0.124774	211378	protein_coding	RIKEN cDNA 6720489N17 gene			GO:0003674,GO:0005575,GO:0008150	molecular_function|cellular_component|biological_process
6820408C15Rik	31.5443	49.3512	13.7374	0.278271	-1.84544	1.1017e-05	2.21077e-05	Down	0.110367	0.065716	0.13192	0.256893	0.282239	0.186828	228778	protein_coding	RIKEN cDNA 6820408C15 gene			GO:0003674,GO:0005575,GO:0008150	molecular_function|cellular_component|biological_process
7530428D23Rik	7.28049	11.863	2.69802	0.227335	-2.13711	0.0157166	0.0237498	Down	0.234981	0.114476	0.229801	0.858575	0.230135	0.577411	319506	non_coding	RIKEN cDNA 7530428D23 gene			GO:0003674,GO:0005575,GO:0008150	molecular_function|cellular_component|biological_process
8030423F21Rik	2.1504	0	4.30079	19.1002	4.25552	0.0190719	0.0284544	Up	0.0387512	0.0849529	0.0284228	0	0	0	211001	non_coding	RIKEN cDNA 8030423F21 gene			GO:0003674,GO:0005575,GO:0008150	molecular_function|cellular_component|biological_process
8030453O22Rik	3.24035	0	6.48071	28.764	4.84619	0.00268281	0.00442593	Up	0.163181	0.0953963	0.127667	0	0	0	77209	non_coding	RIKEN cDNA 8030453O22 gene			GO:0003674,GO:0005575,GO:0008150	molecular_function|cellular_component|biological_process
8430419K02Rik	9.93359	1.22915	18.638	15.2031	3.92629	0.000159875	0.000294593	Up	0.168249	0.113056	0.113476	0.0113057	0	0.00570253	74518	non_coding				GO:0003674,GO:0005575,GO:0008150	molecular_function|cellular_component|biological_process
8430423G03Rik	4.14651	0.814541	7.47847	9.17828	3.19822	0.0248697	0.036543	Up	0.129625	0.378898	0.676097	0.0421002	0.0423175	0	71473	non_coding	RIKEN cDNA 8430423G03 gene			GO:0003674,GO:0005575,GO:0008150	molecular_function|cellular_component|biological_process
9030624G23Rik	20.9445	2.04394	39.8452	19.5209	4.28695	2.63343e-08	6.09045e-08	Up	0.205818	0.238937	0.192716	0.00853355	0.0042888	0.00860851	66808	protein_coding	RIKEN cDNA 9030624G23 gene			GO:0003674,GO:0005575,GO:0008150	molecular_function|cellular_component|biological_process
9130008F23Rik	151.587	83.9719	219.202	2.60865	1.3833	3.32418e-11	8.67818e-11	Up	3.82374	3.09015	3.32674	0.797466	1.12723	0.653632	71583	protein_coding	RIKEN cDNA 9130008F23 gene			GO:0001835,GO:0003674,GO:0005575	blastocyst hatching|molecular_function|cellular_component
9130024F11Rik	70.9784	99.6411	42.3157	0.424593	-1.23585	4.6358e-06	9.51143e-06	Down	0.422152	0.303078	0.42009	0.635026	0.507742	0.626045	329160	non_coding	RIKEN cDNA 9130024F11 gene			GO:0003674,GO:0005575,GO:0008150	molecular_function|cellular_component|biological_process
9130204K15Rik	11.6821	22.0309	1.33328	0.0609375	-4.03652	5.55116e-06	1.13282e-05	Down	0	0.0453273	0.0113739	0.147315	0.227809	0.240061	105242790	non_coding				GO:0003674,GO:0005575,GO:0008150	molecular_function|cellular_component|biological_process
9230102O04Rik	25.3958	41.6751	9.11658	0.219224	-2.18952	4.60918e-06	9.45777e-06	Down	0.262241	0.474522	0.512921	1.24107	0.917263	1.58338	77682	non_coding	RIKEN cDNA 9230102O04 gene			GO:0003674,GO:0008150,GO:0097441	molecular_function|biological_process|basal dendrite
9230105E05Rik	2.75107	0.409636	5.0925	11.6169	3.53815	0.0337383	0.0486396	Up	0.0490848	0.0597817	0.120007	0.0119565	0	0	320626	non_coding	RIKEN cDNA 9230105E05 gene			GO:0003674,GO:0005575,GO:0008150	molecular_function|cellular_component|biological_process
9230116N13Rik	23.0561	13.0249	33.0872	2.53769	1.34351	0.00685056	0.0108392	Up	0.487162	0.525976	0.579434	0.0898017	0.232111	0.0905905	320054	non_coding	RIKEN cDNA 9230116N13 gene			GO:0003674,GO:0005575,GO:0008150	molecular_function|cellular_component|biological_process
9330104G04Rik	17.9468	8.14541	27.7482	3.40326	1.76692	0.00507938	0.00814312	Up	0.444728	0.337024	0.471169	0.120367	0.120988	0	320950	non_coding	RIKEN cDNA 9330104G04 gene			GO:0003674,GO:0005575,GO:0008150	molecular_function|cellular_component|biological_process
9330162012Rik	37.5474	54.3024	20.7924	0.382531	-1.38635	0.000175559	0.000322342	Down	0.601858	0.366509	0.459837	0.952933	0.73681	0.75795	493800	non_coding	cDNA RIKEN 9330162012 gene			GO:0003674,GO:0005575,GO:0008150	molecular_function|cellular_component|biological_process
9330175E14Rik	13.0177	2.44362	23.5918	9.64603	3.26994	7.31842e-05	0.000138482	Up	0.305184	0.682164	0.561802	0.0524747	0.0527456	0	320377	non_coding	RIKEN cDNA 9330175E14 gene			GO:0003674,GO:0005575,GO:0008150	molecular_function|cellular_component|biological_process
9330188P03Rik	12.6158	1.21969	24.0119	19.6187	4.29416	1.84278e-05	3.6412e-05	Up	0.893122	0.546986	0.79857	0	0.0499832	0.0250816	380930	non_coding	RIKEN cDNA 9330188P03 gene			GO:0003674,GO:0005575,GO:0008150	molecular_function|cellular_component|biological_process
9430015G10Rik	270.504	133.607	407.4	3.05086	1.60922	3.29189e-23	1.20653e-22	Up	4.85774	5.16797	5.43078	1.26419	0.803095	1.25489	230996	protein_coding	RIKEN cDNA 9430015G10 gene			GO:0003674,GO:0005575,GO:0008150	molecular_function|cellular_component|biological_process
9430037G07Rik	27.7289	40.4565	15.0013	0.371489	-1.42861	0.00256229	0.00423622	Down	0.0869066	0.186288	0.203978	0.423387	0.187252	0.230637	320692	non_coding	RIKEN cDNA 9430037G07 gene			GO:0003674,GO:0005575,GO:0008150	molecular_function|cellular_component|biological_process
9430062P05Rik	20.7429	7.35077	34.135	4.64133	2.21454	0.000156038	0.000287761	Up	0.572939	0.336715	0.222345	0.0797491	0.0445338	0.0357554	115487189	non_coding				GO:0003674,GO:0005575,GO:0008150	molecular_function|cellular_component|biological_process
9430078K24Rik	3.36891	0	6.73782	29.9128	4.90269	0.00212226	0.00353716	Up	0.170902	0.129513	0.167135	0	0	0	77290	non_coding	RIKEN cDNA 9430078K24 gene			GO:0003674,GO:0005575,GO:0008150	molecular_function|cellular_component|biological_process
9430083A17Rik	43.1696	26.1377	60.2015	2.30474	1.2046	0.000560847	0.000987907	Up	0.57252	0.656799	0.803727	0.188944	0.162788	0.226909	77428	non_coding	RIKEN cDNA 9430083A17 gene			GO:0003674,GO:0005575,GO:0008150	molecular_function|cellular_component|biological_process
9530053A07Rik	4.56055	0.814541	8.30656	10.1895	3.34901	0.0156502	0.02366	Up	0.0174263	0.0611249	0.0272675	0.00339586	0.00341339	0	319482	protein_coding	RIKEN cDNA 9530053A07 gene			GO:0003674,GO:0005615,GO:0008150,GO:0031012	molecular_function|extracellular space|biological_process|extracellular matrix
9530062K07Rik	15.6458	24.5145	6.77702	0.275775	-1.85844	0.0023462	0.00389362	Down	0.457239	0.239888	0.171985	0.514052	0.516705	1.03713	78739	non_coding	RIKEN cDNA 9530062K07 gene			GO:0003674,GO:0005575,GO:0008150	molecular_function|cellular_component|biological_process
9530080O11Rik	9.51376	16.3465	2.681	0.164442	-2.60435	0.000893465	0.0015459	Down	0.0319378	0.0622366	0.0624676	0.248949	0.140757	0.235439	319247	non_coding	RIKEN cDNA 9530080O11 gene			GO:0003674,GO:0005575,GO:0008150	molecular_function|cellular_component|biological_process
9630013D21Rik	112.482	184.494	40.4692	0.219156	-2.18997	6.10145e-22	2.18218e-21	Down	1.54748	1.37551	1.08856	4.41754	3.90857	3.68249	319743	non_coding	RIKEN cDNA 9630013D21 gene			GO:0003674,GO:0005575,GO:0008150	molecular_function|cellular_component|biological_process
9630028I04Rik	10.5135	3.26812	17.7589	5.43774	2.44301	0.00180041	0.00302329	Up	0.224821	0.177328	0.293155	0.0417247	0.0209701	0.0210456	319720	non_coding	RIKEN cDNA 9630028I04 gene			GO:0003674,GO:0005575,GO:0008150	molecular_function|cellular_component|biological_process
9930012K11Rik	82.5101	39.9875	125.033	3.12718	1.64486	3.09e-10	7.79263e-10	Up	1.84902	2.24859	2.25693	0.365738	0.476552	0.491933	268759	protein_coding	RIKEN cDNA 9930012K11 gene			GO:0003674,GO:0008150	molecular_function|biological_process
9930111J21Rik1	25.8245	8.59061	43.0584	5.01906	2.32742	7.7922e-06	1.57528e-05	Up	0.371662	0.26463	0.489287	0.0557122	0.0209999	0.0702519	667214	protein_coding	RIKEN cDNA 9930111J21 gene 1			GO:0003924,GO:0005789,GO:0006952,GO:0035458	GTPase activity|endoplasmic reticulum membrane|defense response|cellular response to interferon-beta
A030010E16Rik	16.5748	25.348	7.80161	0.308005	-1.69897	0.00313914	0.00514582	Down	0.155599	0.134761	0.202893	0.336907	0.203188	0.509799	102631930	non_coding				GO:0003674,GO:0005575,GO:0008150	molecular_function|cellular_component|biological_process
A130077B15Rik	17.6756	2.45431	32.8969	13.4239	3.74673	1.16661e-06	2.48432e-06	Up	0.498653	0.327426	0.477061	0	0.0106168	0.0532751	319272	non_coding	RIKEN cDNA A130077B15 gene			GO:0003674,GO:0005575,GO:0008150	molecular_function|cellular_component|biological_process
A1cf	2340.76	4127.36	554.172	0.134211	-2.89743	0	0	Down	2.96753	2.74879	2.51252	13.2332	13.2338	13.7729	69865	protein_coding	APOBEC1 complementation factor			GO:0000792,GO:0003676,GO:0003723,GO:0003727,GO:0003729,GO:0005515,GO:0005634,GO:0005654,GO:0005737,GO:0005783,GO:0006397,GO:0007566,GO:0010609,GO:0016554,GO:0016556,GO:0030895,GO:0045293,GO:0050714,GO:0050821,GO:1901537,GO:2000623	heterochromatin|nucleic acid binding|RNA binding|single-stranded RNA binding|mRNA binding|protein binding|nucleus|nucleoplasm|cytoplasm|endoplasmic reticulum|mRNA processing|embryo implantation|mRNA localization resulting in post-transcriptional regulation of gene expression|cytidine to uridine editing|mRNA modification|apolipoprotein B mRNA editing enzyme complex|mRNA editing complex|positive re…			R-MMU-72200,R-MMU-75072,R-MMU-75094,R-MMU-8953854	mRNA Editing: C to U Conversion|mRNA Editing|Formation of the Editosome|Metabolism of RNA
A2m	13.902	1.21969	26.5843	21.7338	4.44187	6.88125e-06	1.3966e-05	Up	0.10695	0.137552	0.171532	0	0.00837958	0.00420488	232345	protein_coding	alpha-2-macroglobulin	mmu04610	Complement and coagulation cascades	GO:0001869,GO:0002020,GO:0004866,GO:0004867,GO:0005102,GO:0005515,GO:0005576,GO:0005615,GO:0007565,GO:0010466,GO:0010951,GO:0019838,GO:0019899,GO:0019959,GO:0019966,GO:0030414,GO:0042802,GO:0043120,GO:0048306,GO:0048403,GO:0048406,GO:0048863	negative regulation of complement activation, lectin pathway|protease binding|endopeptidase inhibitor activity|serine-type endopeptidase inhibitor activity|signaling receptor binding|protein binding|extracellular region|extracellular space|female pregnancy|negative regulation of peptidase activity|negative regulation of endopeptidase activity|growth factor binding|enzyme binding|interleukin-8 bin…			R-MMU-109582,R-MMU-114608,R-MMU-140837,R-MMU-140877,R-MMU-1474228,R-MMU-1474244,R-MMU-174824,R-MMU-382551,R-MMU-76002,R-MMU-76005,R-MMU-8963896,R-MMU-8963898	Hemostasis|Platelet degranulation |Intrinsic Pathway of Fibrin Clot Formation|Formation of Fibrin Clot (Clotting Cascade)|Degradation of the extracellular matrix|Extracellular matrix organization|Plasma lipoprotein assembly, remodeling, and clearance|Transport of small molecules|Platelet activation, signaling and aggregation|Response to elevated platelet cytosolic Ca2+|HDL assembly|Plasma lipopro…
A330033J07Rik	39.3262	74.627	4.02537	0.0540643	-4.20918	4.51304e-17	1.42365e-16	Down	0.0294143	0.0859786	0.0287659	0.506324	0.710592	0.539682	320614	non_coding	RIKEN cDNA A330033J07 gene			GO:0003674,GO:0005575,GO:0008150	molecular_function|cellular_component|biological_process
A330040F15Rik	26.8318	36.334	17.3295	0.476262	-1.07017	0.0272853	0.0398682	Down	0.773885	0.486469	0.317379	1.09457	0.660131	0.417135	74333	non_coding	RIKEN cDNA A330040F15 gene			GO:0003674,GO:0005575,GO:0008150	molecular_function|cellular_component|biological_process
A330041J22Rik	28.3445	47.2749	9.41418	0.199174	-2.3279	3.74693e-07	8.1971e-07	Down	0.149811	0.218951	0.146509	0.452503	0.777628	0.471202	319556	non_coding	RIKEN cDNA A330041J22 gene			GO:0003674,GO:0005575,GO:0008150	molecular_function|cellular_component|biological_process
A330074K22Rik	6.59973	0	13.1995	58.6038	5.87292	3.15842e-05	6.14299e-05	Up	0.177486	0.226973	0.130181	0	0	0	434353	non_coding	RIKEN cDNA A330074K22 gene			GO:0003674,GO:0005575,GO:0008150	molecular_function|cellular_component|biological_process
A430018G15Rik	157.113	223.664	90.5626	0.405179	-1.30337	1.1177e-12	3.06931e-12	Down	0.66583	0.796828	0.934264	1.29045	1.29003	1.30179	115489452	non_coding	RIKEN cDNA A430018G15 gene			GO:0003674,GO:0005575,GO:0008150	molecular_function|cellular_component|biological_process
A430093F15Rik	4.53496	0.404905	8.66502	19.7391	4.30298	0.00505762	0.00810953	Up	0.195817	0.178073	0.0383002	0	0.0127853	0	403202	non_coding	RIKEN cDNA A430093F15 gene			GO:0003674,GO:0005575,GO:0008150	molecular_function|cellular_component|biological_process
A430105J06Rik	19.2317	7.36121	31.1023	4.23234	2.08146	0.000358024	0.000640747	Up	0.10591	0.224331	0.193641	0.0314066	0.0135295	0.0362086	77189	non_coding				GO:0003674,GO:0005575,GO:0008150	molecular_function|cellular_component|biological_process
A4galt	944.901	562.413	1327.39	2.36036	1.239	2.92146e-56	1.76243e-55	Up	17.1523	18.378	18.3268	5.0083	5.00154	4.96499	239559	protein_coding	alpha 1%2C4-galactosyltransferase	mmu00601,mmu00603	Glycosphingolipid biosynthesis - lacto and neolacto series|Glycosphingolipid biosynthesis - globo and isoglobo series	GO:0001576,GO:0005794,GO:0006493,GO:0006629,GO:0007009,GO:0008375,GO:0008378,GO:0015643,GO:0016020,GO:0016740,GO:0016757,GO:0050512	globoside biosynthetic process|Golgi apparatus|protein O-linked glycosylation|lipid metabolic process|plasma membrane organization|acetylglucosaminyltransferase activity|galactosyltransferase activity|toxic substance binding|membrane|transferase activity|glycosyltransferase activity|lactosylceramide 4-alpha-galactosyltransferase activity
A4gnt	540.656	995.57	85.7424	0.0860491	-3.5387	4.21621e-166	5.61426e-165	Down	1.0591	1.02295	0.801583	6.61334	7.90121	7.48612	333424	protein_coding	alpha-1%2C4-N-acetylglucosaminyltransferase			GO:0005575,GO:0005794,GO:0006493,GO:0008375,GO:0009101,GO:0016020,GO:0016740,GO:0016757,GO:0050673,GO:0050680	cellular_component|Golgi apparatus|protein O-linked glycosylation|acetylglucosaminyltransferase activity|glycoprotein biosynthetic process|membrane|transferase activity|glycosyltransferase activity|epithelial cell proliferation|negative regulation of epithelial cell proliferation			R-MMU-392499,R-MMU-5173105,R-MMU-597592,R-MMU-913709	Metabolism of proteins|O-linked glycosylation|Post-translational protein modification|O-linked glycosylation of mucins
A530010L16Rik	4.83815	0.814786	8.86152	10.8657	3.4417	0.0114558	0.0176156	Up	0.333099	0.216368	0.651514	0	0.0362479	0.0363784	382036	non_coding	RIKEN cDNA A530010L16 gene			GO:0003674,GO:0005575,GO:0008150	molecular_function|cellular_component|biological_process
A530016L24Rik	5.46065	1.22964	9.69166	7.90418	2.98262	0.0134919	0.0205532	Up	0.108488	0.0792782	0.132621	0	0	0.0266585	319942	protein_coding	RIKEN cDNA A530016L24 gene			GO:0003674,GO:0005886,GO:0008150,GO:0016020	molecular_function|plasma membrane|biological_process|membrane
A530020G20Rik	32.2201	13.8646	50.5755	3.64681	1.86663	4.91627e-05	9.41622e-05	Up	0.58579	0.370993	0.849768	0.0665892	0.133866	0.124752	319839	non_coding				GO:0003674,GO:0005575,GO:0008150	molecular_function|cellular_component|biological_process
A530032D15Rik	8.53207	1.22418	15.84	12.9431	3.69411	0.000553459	0.000975577	Up	0.14092	0.235378	0.20672	0.019615	0.00985815	0	381287	protein_coding	RIKEN cDNA A530032D15Rik gene			GO:0000981,GO:0001650,GO:0005634,GO:0005739,GO:0006357	DNA-binding transcription factor activity, RNA polymerase II-specific|fibrillar center|nucleus|mitochondrion|regulation of transcription by RNA polymerase II
A530040E14Rik	16.0631	2.8637	29.2625	10.24	3.35614	6.58183e-06	1.33705e-05	Up	0.36794	0.716998	0.489369	0.0286802	0.0144141	0.0578642	621875	non_coding	RIKEN cDNA A530040E14 gene			GO:0003674,GO:0005575,GO:0008150	molecular_function|cellular_component|biological_process
A530064D06Rik	14.1032	0.819272	27.3871	33.55	5.06824	1.12711e-05	2.26064e-05	Up	0.377824	0.424764	0.653724	0.0283179	0	0	328830	protein_coding	RIKEN cDNA A530064D06 gene			GO:0005515,GO:0009986,GO:0038023	protein binding|cell surface|signaling receptor activity
A530095I07Rik	2.87365	0.404905	5.34239	12.1923	3.60789	0.0312028	0.0452307	Up	0.101322	0.394888	0.495443	0	0.0496164	0	210373	non_coding				GO:0003674,GO:0005575,GO:0008150	molecular_function|cellular_component|biological_process
A630001G21Rik	120.508	27.7471	213.269	7.68261	2.9416	5.16453e-29	2.12924e-28	Up	3.66364	2.79265	2.54306	0.247737	0.271654	0.249913	319997	protein_coding	RIKEN cDNA A630001G21 gene			GO:0000981,GO:0005634,GO:0006357	DNA-binding transcription factor activity, RNA polymerase II-specific|nucleus|regulation of transcription by RNA polymerase II
A630023P12Rik	3.84619	0.409636	7.28274	16.5977	4.05291	0.00831251	0.013008	Up	0.427403	0.416436	0.292587	0.041644	0	0	231603	non_coding	RIKEN cDNA A630023P12 gene			GO:0003674,GO:0005575,GO:0008150	molecular_function|cellular_component|biological_process
A630026N12Rik	171.212	90.9638	251.46	2.76375	1.46663	7.75964e-16	2.35791e-15	Up	1.57625	1.43543	1.72287	0.341294	0.42882	0.354418	320961	non_coding	RIKEN cDNA A630026N12 gene			GO:0003674,GO:0005575,GO:0008150	molecular_function|cellular_component|biological_process
A630034I12Rik	77.774	31.8409	123.707	3.88497	1.9579	1.0563e-12	2.90388e-12	Up	0.374104	0.326488	0.336679	0.0491974	0.0561947	0.0699325	329790	non_coding				GO:0003674,GO:0005575,GO:0008150	molecular_function|cellular_component|biological_process
A630089N07Rik	31.095	11.4344	50.7556	4.43837	2.15003	1.25677e-06	2.67094e-06	Up	0.984691	0.719568	0.696898	0.126241	0.101514	0.12735	320586	non_coding	RIKEN cDNA A630089N07 gene
A730032A03Rik	2.02222	0	4.04444	17.9547	4.16629	0.0274959	0.0401526	Up	0.0859239	0.0139532	0.11204	0	0	0	102639814	non_coding				GO:0003674,GO:0005575,GO:0008150	molecular_function|cellular_component|biological_process
A730049H05Rik	340.518	147.246	533.791	3.62425	1.85768	3.98068e-41	2.00199e-40	Up	7.61494	8.28201	7.75541	1.18147	1.66259	1.44213	74516	non_coding	RIKEN cDNA A730049H05 gene			GO:0003674,GO:0005575,GO:0008150	molecular_function|cellular_component|biological_process
A830005F24Rik	6.5581	1.63455	11.4817	7.03711	2.81498	0.0117194	0.017992	Up	0.144179	0.561916	0.810754	0	0.0353015	0.106286	442803	non_coding	RIKEN cDNA A830005F24 gene			GO:0003674,GO:0005575,GO:0008150	molecular_function|cellular_component|biological_process
A830019P07Rik	11.4192	3.67375	19.1646	5.21507	2.38269	0.00159841	0.00269828	Up	0.435051	0.363333	0.288706	0.015139	0.0456515	0.0763599	329056	non_coding	RIKEN cDNA A830019P07 gene
A830021M18Rik	79.1954	107.355	51.0357	0.474969	-1.07409	2.82468e-05	5.50775e-05	Down	1.08058	0.7154	0.785798	1.13385	1.15328	1.27998	223483	non_coding
A830035O19Rik	33.772	45.7563	21.7876	0.476439	-1.06964	0.00638188	0.0101303	Down	0.342899	0.280644	0.469477	0.601387	0.376128	0.52578	100101457	non_coding	RIKEN cDNA A830035O19 gene			GO:0003674,GO:0005575,GO:0008150	molecular_function|cellular_component|biological_process
A830052D11Rik	19.6846	28.1492	11.2199	0.39946	-1.32388	0.0211573	0.0313909	Down	0.0977353	0.45233	0.45401	0.309492	0.62218	0.720486	402767	non_coding	RIKEN cDNA A830052D11 gene			GO:0003674,GO:0005575,GO:0008150	molecular_function|cellular_component|biological_process
A830082K12Rik	18.4697	11.025	25.9143	2.34988	1.23258	0.0197949	0.0294892	Up	0.467158	0.291776	0.37486	0.0933693	0.0938513	0.12951	320174	non_coding	RIKEN cDNA A830082K12 gene			GO:0003674,GO:0005575,GO:0008150	molecular_function|cellular_component|biological_process
A830082N09Rik	39.0123	24.9105	53.114	2.1322	1.09234	0.00472125	0.00759381	Up	0.250042	0.240194	0.192869	0.106373	0.0586346	0.0449998	414093	non_coding	RIKEN cDNA A830082N09 gene			GO:0003674,GO:0005575,GO:0008150	molecular_function|cellular_component|biological_process
A930013F10Rik	21.9288	12.2701	31.5876	2.57806	1.36629	0.0209687	0.0311271	Up	0.192445	0.66179	0.453902	0.0661797	0.0554344	0.21141	68074	non_coding	RIKEN cDNA A930013F10 gene			GO:0003674,GO:0005575,GO:0008150	molecular_function|cellular_component|biological_process
A930017K11Rik	148.284	228.5	68.0681	0.297967	-1.74677	1.08293e-19	3.67564e-19	Down	0.723285	0.949031	0.726205	1.63498	1.87955	1.77257	100034748	protein_coding	RIKEN cDNA A930017K11 gene			GO:0003674,GO:0005575,GO:0008150	molecular_function|cellular_component|biological_process
A930024E05Rik	35.4565	10.6005	60.3126	5.68596	2.5074	5.05743e-09	1.2103e-08	Up	1.07761	0.964831	1.16779	0.0993218	0.156883	0.114508	109202	non_coding	RIKEN cDNA A930024E05 gene			GO:0003674,GO:0005575,GO:0008150	molecular_function|cellular_component|biological_process
A930028N01Rik	5.21866	8.55578	1.88155	0.220006	-2.18438	0.0323699	0.0467976	Down	0.028582	0.0278486	0.041928	0.111396	0.139963	0.0421402	78438	non_coding				GO:0003674,GO:0005575,GO:0008150	molecular_function|cellular_component|biological_process
A930038B10Rik	10.8643	17.1307	4.59787	0.267862	-1.90044	0.00837656	0.0131052	Down	0.050545	0.018468	0.0370732	0.116965	0.0990056	0.043471	320323	non_coding				GO:0003674,GO:0005575,GO:0008150	molecular_function|cellular_component|biological_process
AA414768	139.486	62.0376	216.935	3.49712	1.80617	9.20428e-19	3.03743e-18	Up	4.16883	4.65824	4.28726	0.693102	0.826295	0.943093	245350	protein_coding	expressed sequence AA414768	mmu04120	Ubiquitin mediated proteolysis
AA467197	186.664	44.516	328.811	7.38938	2.88545	6.24632e-45	3.30774e-44	Up	17.5152	16.4773	17.8464	2.01765	1.26754	1.31451	433470	protein_coding	expressed sequence AA467197			GO:0005634,GO:0005739,GO:0005751,GO:0009617	nucleus|mitochondrion|mitochondrial respiratory chain complex IV|response to bacterium
AA536875	17.2758	33.478	1.07358	0.0321563	-4.95875	9.68607e-09	2.291e-08	Down	0.0121044	0.0117938	0.0236753	0.377407	0.296371	0.297439	380934	non_coding	expressed sequence AA536875			GO:0003674,GO:0005575,GO:0008150	molecular_function|cellular_component|biological_process
AA543186	57.8415	88.516	27.1671	0.307005	-1.70366	1.01245e-08	2.393e-08	Down	0.488388	0.555166	0.573148	0.983447	1.32335	1.1521	100272219	non_coding	expressed sequence AA543186
AB124611	278.705	46.8715	510.539	10.889	3.44481	1.01068e-20	3.51648e-20	Up	7.76754	9.51783	8.6427	0.609256	0.694055	0.259501	382062	protein_coding	cDNA sequence AB124611			GO:0003674,GO:0005575,GO:0008150,GO:0016020	molecular_function|cellular_component|biological_process|membrane
AI115009	20.7604	2.45782	39.063	15.912	3.99205	0.00297959	0.00489507	Up	0.759914	0.537164	0.830595	0.0871086	0	0	99542	non_coding	expressed sequence AI115009			GO:0003674,GO:0005575,GO:0008150	molecular_function|cellular_component|biological_process
AI182371	8.87613	1.6343	16.118	9.87373	3.30359	0.000642738	0.00112614	Up	0.139917	0.236299	0.173321	0.00908852	0.00913544	0.0183367	98870	protein_coding	expressed sequence AI182371			GO:0003674,GO:0005575,GO:0008150	molecular_function|cellular_component|biological_process
AI225912	12.2764	2.86272	21.6901	7.59096	2.92428	0.000534157	0.000943456	Up	0.0565949	0.114224	0.150229	0.0236328	0.00395914	0	102015	non_coding
AI314278	3404.29	6114.04	694.546	0.113642	-3.13743	0	0	Down	8.95907	10.1916	10.3887	58.6789	56.5774	55.3402	101521	non_coding	expressed sequence AI314278			GO:0003674,GO:0005575,GO:0008150	molecular_function|cellular_component|biological_process
AI467606	238.374	98.3355	378.413	3.84749	1.94392	3.84825e-35	1.77307e-34	Up	5.92365	5.55154	5.87899	0.892658	1.05705	1.01152	101602	protein_coding	expressed sequence AI467606			GO:0003674,GO:0005575,GO:0008150,GO:0016020	molecular_function|cellular_component|biological_process|membrane
AI504432	177.143	13.4826	340.803	25.2957	4.66082	1.7671e-55	1.05621e-54	Up	2.31579	1.87303	2.01149	0.0727869	0.0390201	0.0489508	229694	non_coding	expressed sequence AI504432			GO:0003674,GO:0005575,GO:0008150	molecular_function|cellular_component|biological_process
AI661453	896.457	1374.22	418.698	0.304663	-1.71471	9.80948e-90	8.17741e-89	Down	2.81479	2.59288	2.98885	5.71508	6.48079	5.89471	224833	protein_coding	expressed sequence AI661453			GO:0003674,GO:0005575,GO:0008150	molecular_function|cellular_component|biological_process
AI662270	332.946	66.9654	598.927	8.94598	3.16124	1.16161e-85	9.38015e-85	Up	15.0797	13.47	14.3638	1.26103	0.921849	0.963719	100043636	non_coding	expressed sequence AI662270			GO:0003674,GO:0005575,GO:0008150	molecular_function|cellular_component|biological_process
AI839979	37.3821	12.2631	62.5011	5.10088	2.35075	2.56695e-08	5.94217e-08	Up	1.90659	1.46779	2.00268	0.321081	0.138317	0.231358	100740	non_coding	expressed sequence AI839979			GO:0003674,GO:0005575,GO:0008150	molecular_function|cellular_component|biological_process
AI847159	2.28849	0	4.57698	20.3224	4.345	0.0156734	0.0236916	Up	0.164673	0.0534826	0.241565	0	0	0	100048701	non_coding	expressed sequence AI847159			GO:0003674,GO:0005575,GO:0008150	molecular_function|cellular_component|biological_process
ATP6	13175.7	19281.4	7069.95	0.366673	-1.44743	1.0686e-26	4.20067e-26	Down	328.241	404.474	314.543	565.219	676.896	633.706	17705	protein_coding		mmu00190,mmu04714,mmu05208,mmu05010,mmu05012,mmu05014,mmu05016,mmu05020,mmu05022,mmu05415	Oxidative phosphorylation|Thermogenesis|Chemical carcinogenesis - reactive oxygen species|Alzheimer disease|Parkinson disease|Amyotrophic lateral sclerosis|Huntington disease|Prion disease|Pathways of neurodegeneration - multiple diseases|Diabetic cardiomyopathy	GO:0005739,GO:0005753,GO:0015986,GO:0042776,GO:0046933	mitochondrion|mitochondrial proton-transporting ATP synthase complex|proton motive force-driven ATP synthesis|proton motive force-driven mitochondrial ATP synthesis|proton-transporting ATP synthase activity, rotational mechanism	WP295,WP1248	Electron transport chain|Oxidative phosphorylation	R-MMU-1428517,R-MMU-1430728,R-MMU-1592230,R-MMU-163200,R-MMU-163210,R-MMU-1852241,R-MMU-8949613	The citric acid (TCA) cycle and respiratory electron transport|Metabolism|Mitochondrial biogenesis|Respiratory electron transport, ATP synthesis by chemiosmotic coupling, and heat production by uncoupling proteins.|Formation of ATP by chemiosmotic coupling|Organelle biogenesis and maintenance|Cristae formation
ATP8	396.541	570.107	222.975	0.391037	-1.35462	0.000114879	0.000214214	Down	48.5886	32.4403	29.1194	52.3535	85.7621	47.226	17706	protein_coding		mmu00190,mmu04714,mmu05208,mmu05010,mmu05012,mmu05014,mmu05016,mmu05020,mmu05022,mmu05415	Oxidative phosphorylation|Thermogenesis|Chemical carcinogenesis - reactive oxygen species|Alzheimer disease|Parkinson disease|Amyotrophic lateral sclerosis|Huntington disease|Prion disease|Pathways of neurodegeneration - multiple diseases|Diabetic cardiomyopathy	GO:0000276,GO:0005739,GO:0005753,GO:0006754,GO:0006811,GO:0015078,GO:0015986,GO:0016020,GO:0042776,GO:0045263,GO:0046933	mitochondrial proton-transporting ATP synthase complex, coupling factor F(o)|mitochondrion|mitochondrial proton-transporting ATP synthase complex|ATP biosynthetic process|monoatomic ion transport|proton transmembrane transporter activity|proton motive force-driven ATP synthesis|membrane|proton motive force-driven mitochondrial ATP synthesis|proton-transporting ATP synthase complex, coupling facto…	WP295,WP1248	Electron transport chain|Oxidative phosphorylation	R-MMU-1428517,R-MMU-1430728,R-MMU-1592230,R-MMU-163200,R-MMU-163210,R-MMU-1852241,R-MMU-8949613	The citric acid (TCA) cycle and respiratory electron transport|Metabolism|Mitochondrial biogenesis|Respiratory electron transport, ATP synthesis by chemiosmotic coupling, and heat production by uncoupling proteins.|Formation of ATP by chemiosmotic coupling|Organelle biogenesis and maintenance|Cristae formation
AU015836	2.58752	4.90813	0.266914	0.0589937	-4.0833	0.019171	0.0286	Down	0	0.00896725	0	0.0179347	0.0180273	0.0723688	385493	non_coding	expressed sequence AU015836			GO:0005758,GO:0015035,GO:0022417,GO:0045041	mitochondrial intermembrane space|protein-disulfide reductase activity|protein maturation by protein folding|protein import into mitochondrial intermembrane space
AU020206	602.042	218.314	985.77	4.51497	2.17472	1.80422e-92	1.52876e-91	Up	23.8067	22.0821	25.1129	3.24514	3.60932	3.46735	108167440	non_coding	expressed sequence AU020206			GO:0003674,GO:0005575,GO:0008150	molecular_function|cellular_component|biological_process
AU022793	17.5309	0.409881	34.6518	79.0166	6.30408	8.54166e-07	1.83256e-06	Up	0.4582	0.921687	0.491464	0	0	0.014528	105976	non_coding	expressed sequence AU022793			GO:0003674,GO:0005575,GO:0008150	molecular_function|cellular_component|biological_process
AV064505	7.54282	0	15.0856	66.9776	6.06561	1.06421e-05	2.13681e-05	Up	1.00497	0.979182	0.931091	0	0	0	102722	non_coding	expressed sequence AV064505			GO:0003674,GO:0005575,GO:0008150	molecular_function|cellular_component|biological_process
AW112010	922.567	260.172	1584.96	6.09416	2.60743	1.0067e-154	1.25336e-153	Up	70.1121	66.7163	69.5074	7.9144	6.07112	8.22904	107350	non_coding	expressed sequence AW112010			GO:0003674,GO:0005575,GO:0008150	molecular_function|cellular_component|biological_process
AW495222	9.66157	16.3373	2.98582	0.182048	-2.45761	0.00170518	0.00287129	Down	0.17438	0.113271	0.0284228	0.368133	0.313105	0.457066	105364	non_coding	expressed sequence AW495222			GO:0003674,GO:0005575,GO:0008150	molecular_function|cellular_component|biological_process
AW822252	43.5928	77.1866	9.99907	0.129286	-2.95136	2.41901e-14	7.01355e-14	Down	0.408662	0.273746	0.249784	1.74204	1.32578	1.65692	331578	non_coding	expressed sequence AW822252			GO:0003674,GO:0005575,GO:0008150	molecular_function|cellular_component|biological_process
Aacs	5635.75	10471	800.522	0.0764814	-3.70875	0	0	Down	7.69608	8.88817	8.86164	70.0215	72.7166	75.671	78894	protein_coding	acetoacetyl-CoA synthetase	mmu00650,mmu00280	Butanoate metabolism|Valine, leucine and isoleucine degradation	GO:0000166,GO:0001889,GO:0005524,GO:0005737,GO:0005829,GO:0006629,GO:0006631,GO:0007584,GO:0009410,GO:0010243,GO:0014070,GO:0016874,GO:0030729,GO:0032024,GO:0034201,GO:0045471,GO:0047760,GO:0071333	nucleotide binding|liver development|ATP binding|cytoplasm|cytosol|lipid metabolic process|fatty acid metabolic process|response to nutrient|response to xenobiotic stimulus|response to organonitrogen compound|response to organic cyclic compound|ligase activity|acetoacetate-CoA ligase activity|positive regulation of insulin secretion|response to oleic acid|response to ethanol|butyrate-CoA ligase a…			R-MMU-1430728,R-MMU-556833,R-MMU-74182,R-MMU-77111	Metabolism|Metabolism of lipids|Ketone body metabolism|Synthesis of Ketone Bodies
Aadac	4950.41	7853.19	2047.63	0.260758	-1.93921	0	0	Down	50.5476	57.109	52.0001	136.236	136.646	129.001	67758	protein_coding	arylacetamide deacetylase			GO:0004806,GO:0005783,GO:0005789,GO:0006629,GO:0010898,GO:0016020,GO:0016298,GO:0016787,GO:0017171,GO:0019213,GO:0043231,GO:0052689	triglyceride lipase activity|endoplasmic reticulum|endoplasmic reticulum membrane|lipid metabolic process|positive regulation of triglyceride catabolic process|membrane|lipase activity|hydrolase activity|serine hydrolase activity|deacetylase activity|intracellular membrane-bounded organelle|carboxylic ester hydrolase activity			R-MMU-1430728,R-MMU-211859,R-MMU-211945	Metabolism|Biological oxidations|Phase I - Functionalization of compounds
Aadat	8108.65	14894.1	1323.2	0.0888378	-3.49268	0	0	Down	20.9832	20.2553	21.4719	157.166	155.831	150.249	23923	protein_coding	aminoadipate aminotransferase	mmu00310,mmu00380	Lysine degradation|Tryptophan metabolism	GO:0003824,GO:0005739,GO:0006103,GO:0006536,GO:0008483,GO:0009058,GO:0016212,GO:0016740,GO:0030170,GO:0042803,GO:0047315,GO:0047536,GO:0047958,GO:0050094,GO:0070189,GO:1901605	catalytic activity|mitochondrion|2-oxoglutarate metabolic process|glutamate metabolic process|transaminase activity|biosynthetic process|kynurenine-oxoglutarate transaminase activity|transferase activity|pyridoxal phosphate binding|protein homodimerization activity|kynurenine-glyoxylate transaminase activity|2-aminoadipate transaminase activity|glycine:2-oxoglutarate aminotransferase activity|met…	WP79	Tryptophan metabolism	R-MMU-1430728,R-MMU-71064,R-MMU-71240,R-MMU-71291	Metabolism|Lysine catabolism|Tryptophan catabolism|Metabolism of amino acids and derivatives
Aamdc	1322.98	1872.72	773.24	0.412952	-1.27595	1.16051e-71	8.25414e-71	Down	24.6835	27.9778	25.3545	40.5683	40.4262	43.0142	66273	protein_coding	adipogenesis associated Mth938 domain containing			GO:0003674,GO:0005737,GO:0006366,GO:0043066,GO:0045600,GO:0045944	molecular_function|cytoplasm|transcription by RNA polymerase II|negative regulation of apoptotic process|positive regulation of fat cell differentiation|positive regulation of transcription by RNA polymerase II
Aard	73.0862	8.59909	137.573	16.0162	4.00146	2.90659e-08	6.7037e-08	Up	2.7856	3.73192	3.78584	0.279398	0.02006	0.120794	239435	protein_coding	alanine and arginine rich domain containing protein			GO:0003674,GO:0005575,GO:0008150	molecular_function|cellular_component|biological_process
Aarsd1	1124.89	1504.25	745.532	0.49573	-1.01237	1.22757e-39	6.04376e-39	Down	13.1285	14.3072	14.9536	18.1721	17.9613	19.983	69684	protein_coding	alanyl-tRNA synthetase domain containing 1			GO:0000166,GO:0002161,GO:0002196,GO:0003676,GO:0004812,GO:0004813,GO:0005515,GO:0005524,GO:0005737,GO:0006412,GO:0006419,GO:0006450,GO:0043039,GO:0046872,GO:0106074	nucleotide binding|aminoacyl-tRNA editing activity|Ser-tRNA(Ala) hydrolase activity|nucleic acid binding|aminoacyl-tRNA ligase activity|alanine-tRNA ligase activity|protein binding|ATP binding|cytoplasm|translation|alanyl-tRNA aminoacylation|regulation of translational fidelity|tRNA aminoacylation|metal ion binding|aminoacyl-tRNA metabolism involved in translational fidelity
Aass	10529.2	19296.5	1761.95	0.0913045	-3.45317	0	0	Down	16.1066	15.8823	16.0434	113.801	117.618	113.869	30956	protein_coding	aminoadipate-semialdehyde synthase	mmu00310	Lysine degradation	GO:0003824,GO:0004753,GO:0005737,GO:0005739,GO:0006091,GO:0006554,GO:0008152,GO:0016491,GO:0019477,GO:0019878,GO:0043231,GO:0047130,GO:0047131	catalytic activity|saccharopine dehydrogenase activity|cytoplasm|mitochondrion|generation of precursor metabolites and energy|lysine catabolic process|metabolic process|oxidoreductase activity|L-lysine catabolic process|lysine biosynthetic process via aminoadipic acid|intracellular membrane-bounded organelle|saccharopine dehydrogenase (NADP+, L-lysine-forming) activity|saccharopine dehydrogenase …			R-MMU-1430728,R-MMU-71064,R-MMU-71291	Metabolism|Lysine catabolism|Metabolism of amino acids and derivatives
Abat	8264.95	14975.5	1554.43	0.103785	-3.26833	0	0	Down	11.5956	10.9615	11.2701	70.2668	70.927	72.7162	268860	protein_coding	4-aminobutyrate aminotransferase	mmu00640,mmu00650,mmu00250,mmu00280,mmu00410,mmu04727	Propanoate metabolism|Butanoate metabolism|Alanine, aspartate and glutamate metabolism|Valine, leucine and isoleucine degradation|beta-Alanine metabolism|GABAergic synapse	GO:0001666,GO:0003824,GO:0003867,GO:0005739,GO:0005759,GO:0007568,GO:0007620,GO:0007626,GO:0008483,GO:0009410,GO:0009448,GO:0009449,GO:0009450,GO:0010039,GO:0014053,GO:0016740,GO:0030170,GO:0031652,GO:0032024,GO:0032144,GO:0033602,GO:0034386,GO:0035094,GO:0035640,GO:0042135,GO:0042220,GO:0042802,GO:0043005,GO:0045471,GO:0045776,GO:0045964,GO:0046872,GO:0047298,GO:0048148,GO:0051536,GO:0070474,GO:…	response to hypoxia|catalytic activity|4-aminobutyrate transaminase activity|mitochondrion|mitochondrial matrix|aging|copulation|locomotory behavior|transaminase activity|response to xenobiotic stimulus|gamma-aminobutyric acid metabolic process|gamma-aminobutyric acid biosynthetic process|gamma-aminobutyric acid catabolic process|response to iron ion|negative regulation of gamma-aminobutyric acid…	WP240	Alanine and aspartate metabolism	R-MMU-112310,R-MMU-112315,R-MMU-112316,R-MMU-888590,R-MMU-916853	Neurotransmitter release cycle|Transmission across Chemical Synapses|Neuronal System|GABA synthesis, release, reuptake and degradation|Degradation of GABA
Abca1	3219.66	1191.18	5248.14	4.4054	2.13927	1.73728e-201	2.76356e-200	Up	18.892	15.6351	16.2134	2.34671	2.62581	2.59104	11303	protein_coding	ATP-binding cassette%2C sub-family A (ABC1)%2C member 1	mmu02010,mmu04975,mmu04979,mmu05417	ABC transporters|Fat digestion and absorption|Cholesterol metabolism|Lipid and atherosclerosis	GO:0000166,GO:0002790,GO:0005102,GO:0005515,GO:0005524,GO:0005548,GO:0005768,GO:0005794,GO:0005886,GO:0006497,GO:0006911,GO:0007040,GO:0007186,GO:0007189,GO:0008035,GO:0008203,GO:0008320,GO:0009306,GO:0009897,GO:0009986,GO:0010875,GO:0015914,GO:0016020,GO:0016197,GO:0016323,GO:0019905,GO:0023061,GO:0030139,GO:0030301,GO:0031210,GO:0031267,GO:0032367,GO:0032489,GO:0033344,GO:0033700,GO:0034185,GO:…	nucleotide binding|peptide secretion|signaling receptor binding|protein binding|ATP binding|phospholipid transporter activity|endosome|Golgi apparatus|plasma membrane|protein lipidation|phagocytosis, engulfment|lysosome organization|G protein-coupled receptor signaling pathway|adenylate cyclase-activating G protein-coupled receptor signaling pathway|high-density lipoprotein particle binding|chole…	WP431,WP1,WP4346	Nuclear receptors in lipid metabolism and toxicity|Statin pathway|Cholesterol metabolism with Bloch and Kandutsch-Russell pathways	R-MMU-162582,R-MMU-174824,R-MMU-382551,R-MMU-8963896,R-MMU-8963898,R-MMU-9006931,R-MMU-9024446,R-MMU-9029569	Signal Transduction|Plasma lipoprotein assembly, remodeling, and clearance|Transport of small molecules|HDL assembly|Plasma lipoprotein assembly|Signaling by Nuclear Receptors|NR1H2 and NR1H3-mediated signaling|NR1H3 & NR1H2 regulate gene expression linked to cholesterol transport and efflux
Abca13	3142.65	5855.94	429.364	0.0732809	-3.77042	0	0	Down	0.940106	0.85125	0.813801	7.50434	7.81149	8.01432	268379	protein_coding	ATP-binding cassette%2C sub-family A (ABC1)%2C member 13	mmu02010	ABC transporters	GO:0000166,GO:0005319,GO:0005524,GO:0006869,GO:0016020,GO:0031410,GO:0032376,GO:0035627,GO:0042626,GO:0043231,GO:0055085,GO:0097708,GO:0140359,GO:1900244	nucleotide binding|lipid transporter activity|ATP binding|lipid transport|membrane|cytoplasmic vesicle|positive regulation of cholesterol transport|ceramide transport|ATPase-coupled transmembrane transporter activity|intracellular membrane-bounded organelle|transmembrane transport|intracellular vesicle|ABC-type transporter activity|positive regulation of synaptic vesicle endocytosis			R-MMU-168249,R-MMU-168256,R-MMU-6798695	Innate Immune System|Immune System|Neutrophil degranulation
Abca2	1907.01	2692.86	1121.15	0.416422	-1.26388	6.61571e-97	5.80375e-96	Down	3.21314	3.53743	3.61737	5.3099	5.47855	5.553	11305	protein_coding	ATP-binding cassette%2C sub-family A (ABC1)%2C member 2	mmu02010,mmu04142	ABC transporters|Lysosome	GO:0000166,GO:0001573,GO:0005319,GO:0005524,GO:0005764,GO:0005765,GO:0005768,GO:0005815,GO:0005886,GO:0006684,GO:0006687,GO:0006869,GO:0007626,GO:0008203,GO:0010008,GO:0016020,GO:0019218,GO:0031410,GO:0032289,GO:0032383,GO:0032384,GO:0032805,GO:0042626,GO:0042986,GO:0043231,GO:0045939,GO:0046512,GO:0055085,GO:0060049,GO:0061135,GO:0071072,GO:0090155,GO:0090156,GO:0090370,GO:0099038,GO:0099040,GO:…	nucleotide binding|ganglioside metabolic process|lipid transporter activity|ATP binding|lysosome|lysosomal membrane|endosome|microtubule organizing center|plasma membrane|sphingomyelin metabolic process|glycosphingolipid metabolic process|lipid transport|locomotory behavior|cholesterol metabolic process|endosome membrane|membrane|regulation of steroid metabolic process|cytoplasmic vesicle|central…
Abca3	10917.4	18290.7	3544.07	0.193767	-2.36761	0	0	Down	17.7674	18.7674	17.8232	59.8977	62.5583	61.6945	27410	protein_coding	ATP-binding cassette%2C sub-family A (ABC1)%2C member 3	mmu02010	ABC transporters	GO:0000166,GO:0005319,GO:0005524,GO:0005764,GO:0005768,GO:0005770,GO:0005886,GO:0006810,GO:0006855,GO:0006869,GO:0008559,GO:0010875,GO:0015914,GO:0016020,GO:0016887,GO:0030324,GO:0030659,GO:0031410,GO:0032368,GO:0032464,GO:0042599,GO:0042626,GO:0042908,GO:0043129,GO:0043231,GO:0046470,GO:0046471,GO:0046618,GO:0046890,GO:0055085,GO:0055091,GO:0070925,GO:0097208,GO:0097232,GO:0097233,GO:0120019,GO:…	nucleotide binding|lipid transporter activity|ATP binding|lysosome|endosome|late endosome|plasma membrane|transport|xenobiotic transmembrane transport|lipid transport|ABC-type xenobiotic transporter activity|positive regulation of cholesterol efflux|phospholipid transport|membrane|ATP hydrolysis activity|lung development|cytoplasmic vesicle membrane|cytoplasmic vesicle|regulation of lipid transpo…			R-MMU-1369062,R-MMU-382551,R-MMU-382556,R-MMU-392499,R-MMU-5683826	ABC transporters in lipid homeostasis|Transport of small molecules|ABC-family proteins mediated transport|Metabolism of proteins|Surfactant metabolism
Abca4	281.621	463.968	99.274	0.21404	-2.22405	1.5022e-54	8.8733e-54	Down	0.325922	0.354418	0.375655	0.992381	1.1343	1.11265	11304	protein_coding	ATP-binding cassette%2C sub-family A (ABC1)%2C member 4	mmu02010	ABC transporters	GO:0000166,GO:0001750,GO:0005502,GO:0005503,GO:0005524,GO:0005548,GO:0005783,GO:0005886,GO:0006649,GO:0006869,GO:0007601,GO:0015914,GO:0016020,GO:0016887,GO:0031410,GO:0034204,GO:0042574,GO:0042626,GO:0042995,GO:0043231,GO:0045332,GO:0045494,GO:0050896,GO:0055085,GO:0090555,GO:0140326,GO:0140327,GO:0140347,GO:0140359	nucleotide binding|photoreceptor outer segment|11-cis retinal binding|all-trans retinal binding|ATP binding|phospholipid transporter activity|endoplasmic reticulum|plasma membrane|phospholipid transfer to membrane|lipid transport|visual perception|phospholipid transport|membrane|ATP hydrolysis activity|cytoplasmic vesicle|lipid translocation|retinal metabolic process|ATPase-coupled transmembrane …			R-MMU-2187338,R-MMU-2453902,R-MMU-382551,R-MMU-382556,R-MMU-9709957	Visual phototransduction|The canonical retinoid cycle in rods (twilight vision)|Transport of small molecules|ABC-family proteins mediated transport|Sensory Perception
Abca6	39.9232	24.8702	54.9762	2.20921	1.14353	0.00204252	0.00341048	Up	0.243042	0.184903	0.240941	0.0421713	0.084778	0.0719936	76184	protein_coding	ATP-binding cassette%2C sub-family A (ABC1)%2C member 6	mmu02010	ABC transporters	GO:0000139,GO:0000166,GO:0005319,GO:0005524,GO:0005654,GO:0005794,GO:0005886,GO:0006869,GO:0016020,GO:0042626,GO:0043231,GO:0055085,GO:0140359	Golgi membrane|nucleotide binding|lipid transporter activity|ATP binding|nucleoplasm|Golgi apparatus|plasma membrane|lipid transport|membrane|ATPase-coupled transmembrane transporter activity|intracellular membrane-bounded organelle|transmembrane transport|ABC-type transporter activity			R-MMU-1369062,R-MMU-382551,R-MMU-382556	ABC transporters in lipid homeostasis|Transport of small molecules|ABC-family proteins mediated transport
Abca9	1106.79	493.907	1719.67	3.48208	1.79995	5.25844e-95	4.52423e-94	Up	7.56398	7.70076	8.18917	1.68342	1.42167	1.31309	217262	protein_coding	ATP-binding cassette%2C sub-family A (ABC1)%2C member 9	mmu02010	ABC transporters	GO:0000166,GO:0005319,GO:0005524,GO:0005739,GO:0006869,GO:0016020,GO:0042626,GO:0043231,GO:0055085,GO:0140359	nucleotide binding|lipid transporter activity|ATP binding|mitochondrion|lipid transport|membrane|ATPase-coupled transmembrane transporter activity|intracellular membrane-bounded organelle|transmembrane transport|ABC-type transporter activity			R-MMU-1369062,R-MMU-382551,R-MMU-382556	ABC transporters in lipid homeostasis|Transport of small molecules|ABC-family proteins mediated transport
Abcb1a	208.086	284.738	131.435	0.461651	-1.11513	1.74099e-10	4.43565e-10	Down	0.869319	0.857406	0.834511	1.35108	0.929744	1.3577	18671	protein_coding	ATP-binding cassette%2C sub-family B (MDR/TAP)%2C member 1A	mmu02010,mmu04976,mmu05206,mmu05226	ABC transporters|Bile secretion|MicroRNAs in cancer|Gastric cancer	GO:0000086,GO:0000166,GO:0005524,GO:0005654,GO:0005737,GO:0005886,GO:0008559,GO:0009986,GO:0015562,GO:0016020,GO:0016324,GO:0016887,GO:0022857,GO:0031625,GO:0042626,GO:0042910,GO:0045332,GO:0046581,GO:0046865,GO:0046943,GO:0047484,GO:0055085,GO:0070633,GO:0072089,GO:0090554,GO:0090555,GO:0099038,GO:0099040,GO:0140115,GO:0140326,GO:0140328,GO:0140359,GO:1901529,GO:1905039,GO:1990961,GO:1990962,GO:…	G2/M transition of mitotic cell cycle|nucleotide binding|ATP binding|nucleoplasm|cytoplasm|plasma membrane|ABC-type xenobiotic transporter activity|cell surface|efflux transmembrane transporter activity|membrane|apical plasma membrane|ATP hydrolysis activity|transmembrane transporter activity|ubiquitin protein ligase binding|ATPase-coupled transmembrane transporter activity|xenobiotic transmembra…	WP431	Nuclear receptors in lipid metabolism and toxicity	R-MMU-382551,R-MMU-382556,R-MMU-9748784,R-MMU-9754706,R-MMU-9757110	Transport of small molecules|ABC-family proteins mediated transport|Drug ADME|Atorvastatin ADME|Prednisone ADME
Abcb6	1467.42	2329.79	605.055	0.259774	-1.94467	2.18763e-176	3.08245e-175	Down	6.09168	6.9421	6.83608	16.248	17.2647	16.6998	74104	protein_coding	ATP-binding cassette%2C sub-family B (MDR/TAP)%2C member 6	mmu02010	ABC transporters	GO:0000166,GO:0005524,GO:0005576,GO:0005654,GO:0005739,GO:0005740,GO:0005741,GO:0005764,GO:0005765,GO:0005768,GO:0005774,GO:0005783,GO:0005789,GO:0005794,GO:0005829,GO:0005886,GO:0006778,GO:0006779,GO:0006810,GO:0006878,GO:0007420,GO:0015439,GO:0015562,GO:0015886,GO:0016020,GO:0016887,GO:0020037,GO:0031901,GO:0031902,GO:0032585,GO:0033013,GO:0033162,GO:0035351,GO:0036020,GO:0042168,GO:0043588,GO:…	nucleotide binding|ATP binding|extracellular region|nucleoplasm|mitochondrion|mitochondrial envelope|mitochondrial outer membrane|lysosome|lysosomal membrane|endosome|vacuolar membrane|endoplasmic reticulum|endoplasmic reticulum membrane|Golgi apparatus|cytosol|plasma membrane|porphyrin-containing compound metabolic process|porphyrin-containing compound biosynthetic process|transport|intracellula…			R-MMU-1369007,R-MMU-382551,R-MMU-382556	Mitochondrial ABC transporters|Transport of small molecules|ABC-family proteins mediated transport
Abcb8	1527.03	2336.89	717.18	0.306947	-1.70394	2.52697e-147	3.03705e-146	Down	3.94022	4.39821	4.19475	9.06674	9.04798	8.68577	74610	protein_coding	ATP-binding cassette%2C sub-family B (MDR/TAP)%2C member 8	mmu02010	ABC transporters	GO:0000166,GO:0005524,GO:0005654,GO:0005730,GO:0005739,GO:0005743,GO:0006811,GO:0006813,GO:0006884,GO:0016020,GO:0031966,GO:0042626,GO:0055085,GO:0062157,GO:0071805,GO:0140141,GO:0140359	nucleotide binding|ATP binding|nucleoplasm|nucleolus|mitochondrion|mitochondrial inner membrane|monoatomic ion transport|potassium ion transport|cell volume homeostasis|membrane|mitochondrial membrane|ATPase-coupled transmembrane transporter activity|transmembrane transport|mitochondrial ATP-gated potassium channel complex|potassium ion transmembrane transport|mitochondrial potassium ion transmem…			R-MMU-1369007,R-MMU-382551,R-MMU-382556	Mitochondrial ABC transporters|Transport of small molecules|ABC-family proteins mediated transport
Abcb9	247.493	352.033	142.953	0.406276	-1.29947	3.97301e-16	1.21925e-15	Down	0.788706	0.999546	1.09495	1.35424	1.77176	1.53419	56325	protein_coding	ATP-binding cassette%2C sub-family B (MDR/TAP)%2C member 9	mmu02010,mmu04142	ABC transporters|Lysosome	GO:0000166,GO:0005524,GO:0005764,GO:0005765,GO:0005789,GO:0006518,GO:0015031,GO:0015421,GO:0015440,GO:0015833,GO:0016020,GO:0022857,GO:0042626,GO:0042803,GO:0043231,GO:0055085,GO:0140359	nucleotide binding|ATP binding|lysosome|lysosomal membrane|endoplasmic reticulum membrane|peptide metabolic process|protein transport|ABC-type oligopeptide transporter activity|ABC-type peptide transporter activity|peptide transport|membrane|transmembrane transporter activity|ATPase-coupled transmembrane transporter activity|protein homodimerization activity|intracellular membrane-bounded organel…			R-MMU-382551,R-MMU-382556	Transport of small molecules|ABC-family proteins mediated transport
Abcc2	3466.98	6033	900.962	0.149351	-2.74322	0	0	Down	5.20901	5.47566	5.41946	22.5987	24.5691	23.6192	12780	protein_coding	ATP-binding cassette%2C sub-family C (CFTR/MRP)%2C member 2	mmu02010,mmu04976,mmu01524,mmu01523	ABC transporters|Bile secretion|Platinum drug resistance|Antifolate resistance	GO:0005515,GO:0005737,GO:0005886,GO:0006855,GO:0008559,GO:0009410,GO:0009986,GO:0010629,GO:0015127,GO:0015431,GO:0015694,GO:0015711,GO:0015721,GO:0015722,GO:0015723,GO:0015732,GO:0016020,GO:0016324,GO:0016999,GO:0019904,GO:0030644,GO:0031526,GO:0042178,GO:0042626,GO:0042910,GO:0043627,GO:0046581,GO:0046618,GO:0046691,GO:0050787,GO:0055085,GO:0070327,GO:0070633,GO:0071716,GO:1901086,GO:1990961,GO:…	protein binding|cytoplasm|plasma membrane|xenobiotic transmembrane transport|ABC-type xenobiotic transporter activity|response to xenobiotic stimulus|cell surface|negative regulation of gene expression|bilirubin transmembrane transporter activity|ABC-type glutathione S-conjugate transporter activity|mercury ion transport|organic anion transport|bile acid and bile salt transport|canalicular bile a…	WP4466,WP431	Oxidative stress and redox pathway|Nuclear receptors in lipid metabolism and toxicity	R-MMU-1430728,R-MMU-189445,R-MMU-189483,R-MMU-382551,R-MMU-382556,R-MMU-9748784,R-MMU-9749641,R-MMU-9753281,R-MMU-9754706	Metabolism|Metabolism of porphyrins|Heme degradation|Transport of small molecules|ABC-family proteins mediated transport|Drug ADME|Aspirin ADME|Paracetamol ADME|Atorvastatin ADME
Abcc3	472.192	97.4812	846.903	8.68465	3.11847	9.18154e-108	8.82473e-107	Up	5.56165	5.57974	5.88559	0.493123	0.495669	0.297391	76408	protein_coding	ATP-binding cassette%2C sub-family C (CFTR/MRP)%2C member 3	mmu02010,mmu04976,mmu01523	ABC transporters|Bile secretion|Antifolate resistance	GO:0000166,GO:0005524,GO:0005886,GO:0006855,GO:0006869,GO:0008559,GO:0009925,GO:0015164,GO:0015431,GO:0015432,GO:0015721,GO:0015722,GO:0016020,GO:0016323,GO:0022857,GO:0042626,GO:0042908,GO:0042910,GO:0055085,GO:0071714,GO:0071716,GO:0098656,GO:0140359	nucleotide binding|ATP binding|plasma membrane|xenobiotic transmembrane transport|lipid transport|ABC-type xenobiotic transporter activity|basal plasma membrane|glucuronoside transmembrane transporter activity|ABC-type glutathione S-conjugate transporter activity|ABC-type bile acid transporter activity|bile acid and bile salt transport|canalicular bile acid transport|membrane|basolateral plasma m…	WP431	Nuclear receptors in lipid metabolism and toxicity	R-MMU-1430728,R-MMU-159418,R-MMU-194068,R-MMU-382551,R-MMU-382556,R-MMU-556833,R-MMU-8957322,R-MMU-9748784,R-MMU-9749641,R-MMU-9753281	Metabolism|Recycling of bile acids and salts|Bile acid and bile salt metabolism|Transport of small molecules|ABC-family proteins mediated transport|Metabolism of lipids|Metabolism of steroids|Drug ADME|Aspirin ADME|Paracetamol ADME
Abcc5	1380.2	917.602	1842.8	2.00838	1.00603	3.31517e-53	1.92487e-52	Up	5.6598	5.67742	5.71584	1.84068	1.80802	1.92405	27416	protein_coding	ATP-binding cassette%2C sub-family C (CFTR/MRP)%2C member 5	mmu02010,mmu01523	ABC transporters|Antifolate resistance	GO:0000166,GO:0005524,GO:0005768,GO:0005794,GO:0005886,GO:0008514,GO:0008559,GO:0015216,GO:0015232,GO:0015562,GO:0015711,GO:0015865,GO:0016020,GO:0016323,GO:0016324,GO:0022884,GO:0030213,GO:0034634,GO:0034775,GO:0035351,GO:0042626,GO:0042908,GO:0042910,GO:0048471,GO:0055085,GO:0070730,GO:0070731,GO:0098838,GO:0140115,GO:0140359,GO:1901505	nucleotide binding|ATP binding|endosome|Golgi apparatus|plasma membrane|organic anion transmembrane transporter activity|ABC-type xenobiotic transporter activity|purine nucleotide transmembrane transporter activity|heme transmembrane transporter activity|efflux transmembrane transporter activity|organic anion transport|purine nucleotide transport|membrane|basolateral plasma membrane|apical plasma…	WP4466,WP5240	Oxidative stress and redox pathway|Lac-Phe pathway	R-MMU-1430728,R-MMU-1630316,R-MMU-2142845,R-MMU-2142850,R-MMU-382551,R-MMU-382556,R-MMU-71387,R-MMU-9748784,R-MMU-9748787,R-MMU-9753281	Metabolism|Glycosaminoglycan metabolism|Hyaluronan metabolism|Hyaluronan biosynthesis and export|Transport of small molecules|ABC-family proteins mediated transport|Metabolism of carbohydrates|Drug ADME|Azathioprine ADME|Paracetamol ADME
Abcc6	129.157	224.059	34.2557	0.152745	-2.7108	2.79596e-33	1.24708e-32	Down	0.247241	0.15732	0.226987	0.806274	0.919154	0.986938	27421	protein_coding	ATP-binding cassette%2C sub-family C (CFTR/MRP)%2C member 6	mmu02010	ABC transporters	GO:0000166,GO:0005524,GO:0005576,GO:0005654,GO:0005886,GO:0006855,GO:0008559,GO:0009925,GO:0010467,GO:0015431,GO:0015867,GO:0016020,GO:0016323,GO:0016324,GO:0016328,GO:0016887,GO:0030504,GO:0030505,GO:0030643,GO:0032026,GO:0042626,GO:0046034,GO:0055062,GO:0055074,GO:0055085,GO:0071716,GO:0140359,GO:0140928,GO:1904383	nucleotide binding|ATP binding|extracellular region|nucleoplasm|plasma membrane|xenobiotic transmembrane transport|ABC-type xenobiotic transporter activity|basal plasma membrane|gene expression|ABC-type glutathione S-conjugate transporter activity|ATP transport|membrane|basolateral plasma membrane|apical plasma membrane|lateral plasma membrane|ATP hydrolysis activity|inorganic diphosphate transme…			R-MMU-382551,R-MMU-382556	Transport of small molecules|ABC-family proteins mediated transport
Abcc9	598.393	835.819	360.967	0.431908	-1.2112	2.03048e-38	9.82358e-38	Down	1.46903	1.45135	1.59739	2.22543	2.32747	2.31229	20928	protein_coding	ATP-binding cassette%2C sub-family C (CFTR/MRP)%2C member 9	mmu02010	ABC transporters	GO:0000166,GO:0001669,GO:0005261,GO:0005267,GO:0005524,GO:0005739,GO:0005886,GO:0006813,GO:0008281,GO:0008282,GO:0015459,GO:0016020,GO:0019829,GO:0019905,GO:0022857,GO:0030017,GO:0030315,GO:0033198,GO:0042626,GO:0042802,GO:0044325,GO:0045776,GO:0051607,GO:0055085,GO:0061337,GO:0071805,GO:0086003,GO:0098655,GO:0098662,GO:0140359,GO:1901363,GO:1903760,GO:1990573	nucleotide binding|acrosomal vesicle|monoatomic cation channel activity|potassium channel activity|ATP binding|mitochondrion|plasma membrane|potassium ion transport|sulfonylurea receptor activity|inward rectifying potassium channel|potassium channel regulator activity|membrane|ATPase-coupled monoatomic cation transmembrane transporter activity|syntaxin binding|transmembrane transporter activity|s…			R-MMU-112316,R-MMU-1296025,R-MMU-1296065,R-MMU-1296071,R-MMU-382551,R-MMU-382556,R-MMU-397014,R-MMU-5576891,R-MMU-5578775	Neuronal System|ATP sensitive Potassium channels|Inwardly rectifying K+ channels|Potassium Channels|Transport of small molecules|ABC-family proteins mediated transport|Muscle contraction|Cardiac conduction|Ion homeostasis
Abcd2	54.3914	12.2684	96.5144	7.87597	2.97746	4.63324e-15	1.37425e-14	Up	0.625319	0.534286	0.536269	0.0609279	0.0235548	0.0567352	26874	protein_coding	ATP-binding cassette%2C sub-family D (ALD)%2C member 2	mmu02010,mmu04146	ABC transporters|Peroxisome	GO:0000038,GO:0000166,GO:0005324,GO:0005515,GO:0005524,GO:0005739,GO:0005777,GO:0005778,GO:0006629,GO:0006635,GO:0007031,GO:0009617,GO:0015910,GO:0016020,GO:0016787,GO:0016887,GO:0032000,GO:0042626,GO:0042760,GO:0042803,GO:0043217,GO:0046982,GO:0047617,GO:0055085,GO:0140359,GO:1900016,GO:1903427,GO:1990535,GO:2001280	very long-chain fatty acid metabolic process|nucleotide binding|long-chain fatty acid transporter activity|protein binding|ATP binding|mitochondrion|peroxisome|peroxisomal membrane|lipid metabolic process|fatty acid beta-oxidation|peroxisome organization|response to bacterium|long-chain fatty acid import into peroxisome|membrane|hydrolase activity|ATP hydrolysis activity|positive regulation of fa…	WP431	Nuclear receptors in lipid metabolism and toxicity	R-MMU-1369062,R-MMU-382551,R-MMU-382556,R-MMU-9603798,R-MMU-9609507	ABC transporters in lipid homeostasis|Transport of small molecules|ABC-family proteins mediated transport|Class I peroxisomal membrane protein import|Protein localization
Abcd3	11070.8	18285.8	3855.85	0.210862	-2.24563	0	0	Down	19.7817	20.1066	19.4115	61.8993	61.3161	61.3632	19299	protein_coding	ATP-binding cassette%2C sub-family D (ALD)%2C member 3	mmu02010,mmu04146	ABC transporters|Peroxisome	GO:0000038,GO:0000166,GO:0005324,GO:0005515,GO:0005524,GO:0005739,GO:0005743,GO:0005777,GO:0005778,GO:0005782,GO:0006633,GO:0006635,GO:0006699,GO:0006869,GO:0007031,GO:0015721,GO:0015910,GO:0016020,GO:0016787,GO:0016887,GO:0042626,GO:0042760,GO:0042803,GO:0043231,GO:0043621,GO:0047617,GO:0055085,GO:0140359,GO:1903512	very long-chain fatty acid metabolic process|nucleotide binding|long-chain fatty acid transporter activity|protein binding|ATP binding|mitochondrion|mitochondrial inner membrane|peroxisome|peroxisomal membrane|peroxisomal matrix|fatty acid biosynthetic process|fatty acid beta-oxidation|bile acid biosynthetic process|lipid transport|peroxisome organization|bile acid and bile salt transport|long-ch…	WP431	Nuclear receptors in lipid metabolism and toxicity	R-MMU-1369062,R-MMU-162582,R-MMU-194315,R-MMU-382551,R-MMU-382556,R-MMU-8980692,R-MMU-9012999,R-MMU-9013106,R-MMU-9603798,R-MMU-9609507,R-MMU-9716542	ABC transporters in lipid homeostasis|Signal Transduction|Signaling by Rho GTPases|Transport of small molecules|ABC-family proteins mediated transport|RHOA GTPase cycle|RHO GTPase cycle|RHOC GTPase cycle|Class I peroxisomal membrane protein import|Protein localization|Signaling by Rho GTPases, Miro GTPases and RHOBTB3
Abcd4	529.451	744.973	313.929	0.421531	-1.24629	3.6873e-32	1.6107e-31	Down	2.80404	2.98822	3.34989	4.54835	4.57183	5.1129	19300	protein_coding	ATP-binding cassette%2C sub-family D (ALD)%2C member 4	mmu02010,mmu04146	ABC transporters|Peroxisome	GO:0000166,GO:0005324,GO:0005524,GO:0005764,GO:0005765,GO:0005777,GO:0005778,GO:0005783,GO:0005789,GO:0006635,GO:0007031,GO:0009235,GO:0015420,GO:0015889,GO:0015910,GO:0016020,GO:0042760,GO:0042802,GO:0055085,GO:0140359,GO:1990830	nucleotide binding|long-chain fatty acid transporter activity|ATP binding|lysosome|lysosomal membrane|peroxisome|peroxisomal membrane|endoplasmic reticulum|endoplasmic reticulum membrane|fatty acid beta-oxidation|peroxisome organization|cobalamin metabolic process|ABC-type vitamin B12 transporter activity|cobalamin transport|long-chain fatty acid import into peroxisome|membrane|very long-chain fa…			R-MMU-1430728,R-MMU-196741,R-MMU-196849,R-MMU-196854,R-MMU-9758881,R-MMU-9758890	Metabolism|Cobalamin (Cbl, vitamin B12) transport and metabolism|Metabolism of water-soluble vitamins and cofactors|Metabolism of vitamins and cofactors|Uptake of dietary cobalamins into enterocytes|Transport of RCbl within the body
Abcg1	661.969	388.987	934.952	2.40362	1.26521	2.32022e-43	1.20053e-42	Up	5.40251	5.53194	5.26952	1.46041	1.44937	1.5152	11307	protein_coding	ATP binding cassette subfamily G member 1	mmu02010,mmu05417	ABC transporters|Lipid and atherosclerosis	GO:0000166,GO:0005524,GO:0005739,GO:0005768,GO:0005783,GO:0005794,GO:0005886,GO:0006869,GO:0008203,GO:0009897,GO:0010745,GO:0010875,GO:0010888,GO:0016020,GO:0019534,GO:0030301,GO:0032367,GO:0033344,GO:0033700,GO:0033993,GO:0034041,GO:0034374,GO:0034375,GO:0034436,GO:0035774,GO:0042632,GO:0042803,GO:0042987,GO:0043531,GO:0043691,GO:0045542,GO:0046982,GO:0050714,GO:0055037,GO:0055085,GO:0055091,GO:…	nucleotide binding|ATP binding|mitochondrion|endosome|endoplasmic reticulum|Golgi apparatus|plasma membrane|lipid transport|cholesterol metabolic process|external side of plasma membrane|negative regulation of macrophage derived foam cell differentiation|positive regulation of cholesterol efflux|negative regulation of lipid storage|membrane|toxin transmembrane transporter activity|cholesterol tra…	WP431,WP4346	Nuclear receptors in lipid metabolism and toxicity|Cholesterol metabolism with Bloch and Kandutsch-Russell pathways	R-MMU-1369062,R-MMU-174824,R-MMU-382551,R-MMU-382556,R-MMU-8963899,R-MMU-8964058	ABC transporters in lipid homeostasis|Plasma lipoprotein assembly, remodeling, and clearance|Transport of small molecules|ABC-family proteins mediated transport|Plasma lipoprotein remodeling|HDL remodeling
Abcg2	9482.05	15341.7	3622.39	0.236115	-2.08244	0	0	Down	32.4769	34.0872	32.2355	90.2916	92.6584	91.7156	26357	protein_coding	ATP binding cassette subfamily G member 2 (Junior blood group)	mmu02010,mmu04976,mmu01523	ABC transporters|Bile secretion|Antifolate resistance	GO:0000166,GO:0005524,GO:0005634,GO:0005654,GO:0005739,GO:0005886,GO:0006869,GO:0008092,GO:0008514,GO:0008559,GO:0015143,GO:0015225,GO:0015562,GO:0015711,GO:0015747,GO:0015878,GO:0016020,GO:0016324,GO:0019389,GO:0031526,GO:0032217,GO:0032218,GO:0042626,GO:0042802,GO:0042803,GO:0042887,GO:0042910,GO:0045121,GO:0046415,GO:0055085,GO:0060136,GO:0065003,GO:0070633,GO:0097744,GO:0098591,GO:0140115,GO:…	nucleotide binding|ATP binding|nucleus|nucleoplasm|mitochondrion|plasma membrane|lipid transport|cytoskeletal protein binding|organic anion transmembrane transporter activity|ABC-type xenobiotic transporter activity|urate transmembrane transporter activity|biotin transmembrane transporter activity|efflux transmembrane transporter activity|organic anion transport|urate transport|biotin transport|m…			R-MMU-1430728,R-MMU-189445,R-MMU-189451,R-MMU-189483,R-MMU-382551,R-MMU-917937,R-MMU-9748784,R-MMU-9753281,R-MMU-9793528	Metabolism|Metabolism of porphyrins|Heme biosynthesis|Heme degradation|Transport of small molecules|Iron uptake and transport|Drug ADME|Paracetamol ADME|Ciprofloxacin ADME
Abcg3	97.2068	25.2639	169.15	6.68828	2.74163	2.59758e-23	9.54312e-23	Up	1.52422	1.53462	1.42674	0.127297	0.206148	0.107012	27405	protein_coding	ATP binding cassette subfamily G member 3	mmu02010	ABC transporters	GO:0005524,GO:0005654,GO:0005886,GO:0008559,GO:0015143,GO:0015562,GO:0016020,GO:0031526,GO:0032217,GO:0032218,GO:0042626,GO:0042802,GO:0042803,GO:0045121,GO:0046415,GO:0055085,GO:0070633,GO:0097744,GO:0140359,GO:1990748,GO:1990962	ATP binding|nucleoplasm|plasma membrane|ABC-type xenobiotic transporter activity|urate transmembrane transporter activity|efflux transmembrane transporter activity|membrane|brush border membrane|riboflavin transmembrane transporter activity|riboflavin transport|ATPase-coupled transmembrane transporter activity|identical protein binding|protein homodimerization activity|membrane raft|urate metabol…
Abcg4	6.65296	1.22442	12.0815	9.87187	3.30332	0.00290943	0.00478252	Up	0.0559529	0.0792977	0.0895412	0.00495616	0.00498175	0.00499969	192663	protein_coding	ATP binding cassette subfamily G member 4	mmu02010	ABC transporters	GO:0000166,GO:0005524,GO:0005768,GO:0005886,GO:0006355,GO:0010008,GO:0010875,GO:0015918,GO:0016020,GO:0016887,GO:0031410,GO:0033344,GO:0034041,GO:0042632,GO:0042802,GO:0042803,GO:0045542,GO:0046982,GO:0055085,GO:0071403,GO:0140359,GO:1990830	nucleotide binding|ATP binding|endosome|plasma membrane|regulation of DNA-templated transcription|endosome membrane|positive regulation of cholesterol efflux|sterol transport|membrane|ATP hydrolysis activity|cytoplasmic vesicle|cholesterol efflux|ABC-type sterol transporter activity|cholesterol homeostasis|identical protein binding|protein homodimerization activity|positive regulation of choleste…			R-MMU-1369062,R-MMU-382551,R-MMU-382556	ABC transporters in lipid homeostasis|Transport of small molecules|ABC-family proteins mediated transport
Abhd12b	10.0768	3.27285	16.8808	5.16853	2.36975	0.00419727	0.00679396	Up	0.0996432	0.264781	0.194894	0.0441306	0.00887169	0.0178073	100504285	protein_coding	abhydrolase domain containing 12B			GO:0004622,GO:0005789,GO:0006660,GO:0047372,GO:0052651	lysophospholipase activity|endoplasmic reticulum membrane|phosphatidylserine catabolic process|acylglycerol lipase activity|monoacylglycerol catabolic process
Abhd14a	1300.48	2065.62	535.334	0.259247	-1.9476	1.39339e-155	1.74126e-154	Down	9.2502	10.9735	10.2972	25.5949	25.7118	25.9731	68644	protein_coding	abhydrolase domain containing 14A			GO:0005737,GO:0016020,GO:0016787	cytoplasm|membrane|hydrolase activity
Abhd14b	9052.53	15831.7	2273.35	0.143617	-2.7997	0	0	Down	34.7852	37.2197	38.3974	169.491	166.188	168.798	76491	protein_coding	abhydrolase domain containing 14b			GO:0005634,GO:0005654,GO:0005730,GO:0005737,GO:0005829,GO:0016740,GO:0016746,GO:0016787,GO:0045944	nucleus|nucleoplasm|nucleolus|cytoplasm|cytosol|transferase activity|acyltransferase activity|hydrolase activity|positive regulation of transcription by RNA polymerase II
Abhd15	168.709	96.7853	240.632	2.48657	1.31416	1.02153e-12	2.81138e-12	Up	2.6514	2.39292	2.42674	0.612727	0.565953	0.793518	67477	protein_coding	abhydrolase domain containing 15			GO:0005576,GO:0034338,GO:0044255,GO:0047372	extracellular region|short-chain carboxylesterase activity|cellular lipid metabolic process|acylglycerol lipase activity
Abhd17c	4812.73	6993.77	2631.7	0.376291	-1.41008	1.86081e-263	3.75278e-262	Down	39.3427	39.5112	39.7906	69.0341	69.3059	68.5976	70178	protein_coding	abhydrolase domain containing 17C			GO:0002084,GO:0005768,GO:0005886,GO:0008474,GO:0010008,GO:0014069,GO:0016020,GO:0016787,GO:0042995,GO:0045202,GO:0045211,GO:0098978,GO:0099175,GO:1902817,GO:1905668	protein depalmitoylation|endosome|plasma membrane|palmitoyl-(protein) hydrolase activity|endosome membrane|postsynaptic density|membrane|hydrolase activity|cell projection|synapse|postsynaptic membrane|glutamatergic synapse|regulation of postsynapse organization|negative regulation of protein localization to microtubule|positive regulation of protein localization to endosome			R-MMU-162582,R-MMU-5673001,R-MMU-5683057,R-MMU-5684996,R-MMU-9648002	Signal Transduction|RAF/MAP kinase cascade|MAPK family signaling cascades|MAPK1/MAPK3 signaling|RAS processing
Abhd18	464.284	727.81	200.758	0.275643	-1.85912	4.9272e-52	2.82737e-51	Down	1.6758	1.27246	1.28848	3.24874	3.25985	3.5783	269423	protein_coding	abhydrolase domain containing 18			GO:0003674,GO:0005575,GO:0005576,GO:0008150	molecular_function|cellular_component|extracellular region|biological_process
Abhd3	1656.33	2964.55	348.11	0.117391	-3.0906	0	0	Down	3.12897	2.75672	2.97822	17.5454	15.6021	16.3844	106861	protein_coding	abhydrolase domain containing 3			GO:0004623,GO:0005575,GO:0006629,GO:0008126,GO:0008970,GO:0016020,GO:0016787,GO:0046470,GO:0047372,GO:0051792,GO:0051793,GO:0052689,GO:0052739,GO:0052740	phospholipase A2 activity|cellular_component|lipid metabolic process|acetylesterase activity|phospholipase A1 activity|membrane|hydrolase activity|phosphatidylcholine metabolic process|acylglycerol lipase activity|medium-chain fatty acid biosynthetic process|medium-chain fatty acid catabolic process|carboxylic ester hydrolase activity|phosphatidylserine 1-acylhydrolase activity|1-acyl-2-lysophosp…			R-MMU-1430728,R-MMU-1483191,R-MMU-1483206,R-MMU-1483257,R-MMU-556833	Metabolism|Synthesis of PC|Glycerophospholipid biosynthesis|Phospholipid metabolism|Metabolism of lipids
Abhd5	2277.06	3045.67	1508.45	0.495263	-1.01373	1.77064e-78	1.33742e-77	Down	13.4447	13.9668	13.1268	17.5214	18.3466	17.8633	67469	protein_coding	abhydrolase domain containing 5	mmu04923	Regulation of lipolysis in adipocytes	GO:0003841,GO:0004806,GO:0005515,GO:0005654,GO:0005737,GO:0005811,GO:0005829,GO:0006629,GO:0006631,GO:0006654,GO:0008654,GO:0010891,GO:0010898,GO:0016740,GO:0016746,GO:0030154,GO:0042171,GO:0043231,GO:0050996,GO:0051006,GO:0052689,GO:0055088	1-acylglycerol-3-phosphate O-acyltransferase activity|triglyceride lipase activity|protein binding|nucleoplasm|cytoplasm|lipid droplet|cytosol|lipid metabolic process|fatty acid metabolic process|phosphatidic acid biosynthetic process|phospholipid biosynthetic process|negative regulation of sequestering of triglyceride|positive regulation of triglyceride catabolic process|transferase activity|acy…
Abhd6	701.984	989.997	413.972	0.418352	-1.25721	5.71879e-30	2.40122e-29	Down	0.773466	1.0766	1.08439	1.46003	1.59667	1.54717	66082	protein_coding	abhydrolase domain containing 6	mmu04723	Retrograde endocannabinoid signaling	GO:0003824,GO:0004620,GO:0005739,GO:0005764,GO:0005765,GO:0005768,GO:0006629,GO:0009395,GO:0016020,GO:0016787,GO:0030336,GO:0031902,GO:0032281,GO:0045211,GO:0046464,GO:0046889,GO:0047372,GO:0052651,GO:0060292,GO:0098978,GO:0098982,GO:0099178,GO:0120163,GO:2000124,GO:2001311	catalytic activity|phospholipase activity|mitochondrion|lysosome|lysosomal membrane|endosome|lipid metabolic process|phospholipid catabolic process|membrane|hydrolase activity|negative regulation of cell migration|late endosome membrane|AMPA glutamate receptor complex|postsynaptic membrane|acylglycerol catabolic process|positive regulation of lipid biosynthetic process|acylglycerol lipase activit…			R-MMU-109582,R-MMU-114508,R-MMU-162582,R-MMU-372790,R-MMU-388396,R-MMU-416476,R-MMU-426048,R-MMU-76002	Hemostasis|Effects of PIP2 hydrolysis|Signal Transduction|Signaling by GPCR|GPCR downstream signalling|G alpha (q) signalling events|Arachidonate production from DAG|Platelet activation, signaling and aggregation
Abi3bp	1339.05	274.292	2403.8	8.76322	3.13146	5.11897e-216	8.77469e-215	Up	14.6205	11.4057	12.5744	1.01509	0.942837	0.933271	320712	protein_coding	ABI gene family%2C member 3 (NESH) binding protein			GO:0005201,GO:0005518,GO:0005539,GO:0005614,GO:0008201,GO:0008285,GO:0010811,GO:0014069,GO:0030027,GO:0030198,GO:0031012,GO:0043197,GO:0043198,GO:0051015,GO:0061001,GO:0062023,GO:0099151,GO:1904597,GO:1905209,GO:2000249	extracellular matrix structural constituent|collagen binding|glycosaminoglycan binding|interstitial matrix|heparin binding|negative regulation of cell population proliferation|positive regulation of cell-substrate adhesion|postsynaptic density|lamellipodium|extracellular matrix organization|extracellular matrix|dendritic spine|dendritic shaft|actin filament binding|regulation of dendritic spine m…
Abracl	2869.82	1825.74	3913.89	2.14374	1.10013	1.79272e-68	1.23235e-67	Up	159.056	146.13	142.417	46.5448	42.3396	48.1536	73112	protein_coding	ABRA C-terminal like			GO:0003674,GO:0005575,GO:0032970	molecular_function|cellular_component|regulation of actin filament-based process
Acaa1a	4191.71	5781.51	2601.92	0.450071	-1.15178	1.44579e-125	1.55042e-124	Down	42.0331	44.0112	45.9666	64.0022	67.0109	61.4944	113868	protein_coding	acetyl-Coenzyme A acyltransferase 1A	mmu00071,mmu00592,mmu01040,mmu00280,mmu04146,mmu03320	Fatty acid degradation|alpha-Linolenic acid metabolism|Biosynthesis of unsaturated fatty acids|Valine, leucine and isoleucine degradation|Peroxisome|PPAR signaling pathway	GO:0000038,GO:0003985,GO:0003988,GO:0005739,GO:0005777,GO:0005782,GO:0006629,GO:0006631,GO:0006635,GO:0007584,GO:0008206,GO:0008775,GO:0010124,GO:0016401,GO:0016740,GO:0016746,GO:0016747,GO:0048545,GO:0050633	very long-chain fatty acid metabolic process|acetyl-CoA C-acetyltransferase activity|acetyl-CoA C-acyltransferase activity|mitochondrion|peroxisome|peroxisomal matrix|lipid metabolic process|fatty acid metabolic process|fatty acid beta-oxidation|response to nutrient|bile acid metabolic process|acetate CoA-transferase activity|phenylacetate catabolic process|palmitoyl-CoA oxidase activity|transfer…	WP4347,WP662,WP4348,WP2316	Eicosanoid metabolism via cyclooxygenases (COX)|Amino acid metabolism|Eicosanoid metabolism via lipoxygenases (LOX)|PPAR signaling pathway
Acaa1b	7924.39	14812.2	1036.53	0.0699809	-3.83689	0	0	Down	15.3254	15.0755	16.0427	142.621	143.358	149.574	235674	protein_coding	acetyl-Coenzyme A acyltransferase 1B	mmu00071,mmu00592,mmu01040,mmu00280,mmu04146,mmu03320	Fatty acid degradation|alpha-Linolenic acid metabolism|Biosynthesis of unsaturated fatty acids|Valine, leucine and isoleucine degradation|Peroxisome|PPAR signaling pathway	GO:0000038,GO:0003985,GO:0003988,GO:0005739,GO:0005777,GO:0006629,GO:0006631,GO:0006635,GO:0008206,GO:0008775,GO:0010124,GO:0016401,GO:0016740,GO:0016746,GO:0016747,GO:0050633	very long-chain fatty acid metabolic process|acetyl-CoA C-acetyltransferase activity|acetyl-CoA C-acyltransferase activity|mitochondrion|peroxisome|lipid metabolic process|fatty acid metabolic process|fatty acid beta-oxidation|bile acid metabolic process|acetate CoA-transferase activity|phenylacetate catabolic process|palmitoyl-CoA oxidase activity|transferase activity|acyltransferase activity|ac…	WP2316	PPAR signaling pathway	R-MMU-1430728,R-MMU-168249,R-MMU-168256,R-MMU-2046104,R-MMU-2046106,R-MMU-390247,R-MMU-390918,R-MMU-556833,R-MMU-6798695,R-MMU-8978868,R-MMU-9033241,R-MMU-9609507	Metabolism|Innate Immune System|Immune System|alpha-linolenic (omega3) and linoleic (omega6) acid metabolism|alpha-linolenic acid (ALA) metabolism|Beta-oxidation of very long chain fatty acids|Peroxisomal lipid metabolism|Metabolism of lipids|Neutrophil degranulation|Fatty acid metabolism|Peroxisomal protein import|Protein localization
Acaa2	5472.92	9432.14	1513.69	0.160493	-2.63942	0	0	Down	32.985	35.1516	33.68	136.286	141.893	138.261	52538	protein_coding	acetyl-Coenzyme A acyltransferase 2 (mitochondrial 3-oxoacyl-Coenzyme A thiolase)	mmu00062,mmu00071,mmu00280	Fatty acid elongation|Fatty acid degradation|Valine, leucine and isoleucine degradation	GO:0003985,GO:0003986,GO:0003988,GO:0005739,GO:0005743,GO:0005759,GO:0006084,GO:0006629,GO:0006631,GO:0006635,GO:0016290,GO:0016740,GO:0016746,GO:0016747,GO:0016787,GO:0047617,GO:0071456,GO:0102991,GO:1901029,GO:1902109	acetyl-CoA C-acetyltransferase activity|acetyl-CoA hydrolase activity|acetyl-CoA C-acyltransferase activity|mitochondrion|mitochondrial inner membrane|mitochondrial matrix|acetyl-CoA metabolic process|lipid metabolic process|fatty acid metabolic process|fatty acid beta-oxidation|palmitoyl-CoA hydrolase activity|transferase activity|acyltransferase activity|acyltransferase activity, transferring g…	WP336,WP2318	Fatty acid biosynthesis|Fatty acid oxidation	R-MMU-1430728,R-MMU-556833,R-MMU-77289,R-MMU-8978868	Metabolism|Metabolism of lipids|Mitochondrial Fatty Acid Beta-Oxidation|Fatty acid metabolism
Acacb	765.805	1319.23	212.376	0.160905	-2.63572	8.70126e-167	1.16327e-165	Down	0.810779	0.750191	0.701637	2.88145	3.25051	3.09882	100705	protein_coding	acetyl-Coenzyme A carboxylase beta	mmu00620,mmu00640,mmu00061,mmu04152,mmu04910,mmu04922,mmu04920,mmu04936,mmu04931	Pyruvate metabolism|Propanoate metabolism|Fatty acid biosynthesis|AMPK signaling pathway|Insulin signaling pathway|Glucagon signaling pathway|Adipocytokine signaling pathway|Alcoholic liver disease|Insulin resistance	GO:0000166,GO:0003824,GO:0003989,GO:0005524,GO:0005634,GO:0005739,GO:0006084,GO:0006629,GO:0006631,GO:0006633,GO:0008152,GO:0009374,GO:0010629,GO:0010884,GO:0010906,GO:0014070,GO:0016874,GO:0031667,GO:0031999,GO:0042802,GO:0043086,GO:0046322,GO:0046872,GO:0050995,GO:0051289,GO:0060421,GO:0097009,GO:2001295	nucleotide binding|catalytic activity|acetyl-CoA carboxylase activity|ATP binding|nucleus|mitochondrion|acetyl-CoA metabolic process|lipid metabolic process|fatty acid metabolic process|fatty acid biosynthetic process|metabolic process|biotin binding|negative regulation of gene expression|positive regulation of lipid storage|regulation of glucose metabolic process|response to organic cyclic compo…	WP336	Fatty acid biosynthesis	R-MMU-1430728,R-MMU-163685,R-MMU-163765,R-MMU-196780,R-MMU-196849,R-MMU-196854,R-MMU-200425,R-MMU-556833,R-MMU-8978868	Metabolism|Integration of energy metabolism|ChREBP activates metabolic gene expression|Biotin transport and metabolism|Metabolism of water-soluble vitamins and cofactors|Metabolism of vitamins and cofactors|Carnitine metabolism|Metabolism of lipids|Fatty acid metabolism
Acad10	1608.43	2767.93	448.932	0.16222	-2.62397	0	0	Down	3.69413	4.10366	3.83459	15.2542	15.8329	15.9875	71985	protein_coding	acyl-Coenzyme A dehydrogenase family%2C member 10			GO:0003995,GO:0005737,GO:0005739,GO:0016491,GO:0016627,GO:0033539,GO:0050660	acyl-CoA dehydrogenase activity|cytoplasm|mitochondrion|oxidoreductase activity|oxidoreductase activity, acting on the CH-CH group of donors|fatty acid beta-oxidation using acyl-CoA dehydrogenase|flavin adenine dinucleotide binding			R-MMU-1430728,R-MMU-556833,R-MMU-77289,R-MMU-8978868	Metabolism|Metabolism of lipids|Mitochondrial Fatty Acid Beta-Oxidation|Fatty acid metabolism
Acad11	5231.9	8965.06	1498.74	0.167202	-2.58034	0	0	Down	14.3388	15.6154	15.3659	58.8668	60.2566	58.7902	102632	protein_coding	acyl-Coenzyme A dehydrogenase family%2C member 11			GO:0003995,GO:0004466,GO:0005634,GO:0005737,GO:0005739,GO:0005777,GO:0006629,GO:0006631,GO:0016020,GO:0016491,GO:0016627,GO:0017099,GO:0031966,GO:0033539,GO:0050660,GO:0070991	acyl-CoA dehydrogenase activity|long-chain-acyl-CoA dehydrogenase activity|nucleus|cytoplasm|mitochondrion|peroxisome|lipid metabolic process|fatty acid metabolic process|membrane|oxidoreductase activity|oxidoreductase activity, acting on the CH-CH group of donors|very-long-chain-acyl-CoA dehydrogenase activity|mitochondrial membrane|fatty acid beta-oxidation using acyl-CoA dehydrogenase|flavin a…			R-MMU-1430728,R-MMU-556833,R-MMU-77289,R-MMU-8978868	Metabolism|Metabolism of lipids|Mitochondrial Fatty Acid Beta-Oxidation|Fatty acid metabolism
Acad12	907.272	1532.19	282.355	0.1843	-2.43987	2.97086e-160	3.80236e-159	Down	3.75362	4.23536	3.78246	12.7396	14.8948	14.3093	338350	protein_coding	acyl-Coenzyme A dehydrogenase family%2C member 12			GO:0003995,GO:0005737,GO:0005739,GO:0033539	acyl-CoA dehydrogenase activity|cytoplasm|mitochondrion|fatty acid beta-oxidation using acyl-CoA dehydrogenase
Acad8	2493.69	3945.44	1041.94	0.264117	-1.92075	2.4424e-290	5.42645e-289	Down	11.6029	12.1912	12.2735	29.4307	30.0001	30.2013	66948	protein_coding	acyl-Coenzyme A dehydrogenase family%2C member 8	mmu00280	Valine, leucine and isoleucine degradation	GO:0003995,GO:0005739,GO:0006629,GO:0009083,GO:0016491,GO:0016627,GO:0050660	acyl-CoA dehydrogenase activity|mitochondrion|lipid metabolic process|branched-chain amino acid catabolic process|oxidoreductase activity|oxidoreductase activity, acting on the CH-CH group of donors|flavin adenine dinucleotide binding			R-MMU-1430728,R-MMU-70895,R-MMU-71291	Metabolism|Branched-chain amino acid catabolism|Metabolism of amino acids and derivatives
Acad9	2703.51	4288.33	1118.69	0.260893	-1.93847	1.0212e-282	2.20314e-281	Down	9.25721	9.71718	9.71894	23.0179	24.1265	25.0481	229211	protein_coding	acyl-Coenzyme A dehydrogenase family%2C member 9			GO:0001676,GO:0003995,GO:0004466,GO:0005634,GO:0005739,GO:0005743,GO:0016020,GO:0016491,GO:0016627,GO:0030425,GO:0031966,GO:0032981,GO:0050660,GO:0051791,GO:0070991	long-chain fatty acid metabolic process|acyl-CoA dehydrogenase activity|long-chain-acyl-CoA dehydrogenase activity|nucleus|mitochondrion|mitochondrial inner membrane|membrane|oxidoreductase activity|oxidoreductase activity, acting on the CH-CH group of donors|dendrite|mitochondrial membrane|mitochondrial respiratory chain complex I assembly|flavin adenine dinucleotide binding|medium-chain fatty a…			R-MMU-1428517,R-MMU-1430728,R-MMU-163200,R-MMU-611105,R-MMU-6799198	The citric acid (TCA) cycle and respiratory electron transport|Metabolism|Respiratory electron transport, ATP synthesis by chemiosmotic coupling, and heat production by uncoupling proteins.|Respiratory electron transport|Complex I biogenesis
Acadl	10531.2	16237.3	4825.02	0.297144	-1.75076	0	0	Down	84.4323	82.7629	82.696	182.914	184.511	184.549	11363	protein_coding	acyl-Coenzyme A dehydrogenase%2C long-chain	mmu00071,mmu03320	Fatty acid degradation|PPAR signaling pathway	GO:0000062,GO:0001659,GO:0003995,GO:0004466,GO:0005737,GO:0005739,GO:0005759,GO:0006629,GO:0006631,GO:0009062,GO:0009409,GO:0016401,GO:0016491,GO:0016627,GO:0019254,GO:0031966,GO:0033539,GO:0042413,GO:0042758,GO:0042802,GO:0044242,GO:0045717,GO:0046322,GO:0050660,GO:0090181,GO:0120162	fatty-acyl-CoA binding|temperature homeostasis|acyl-CoA dehydrogenase activity|long-chain-acyl-CoA dehydrogenase activity|cytoplasm|mitochondrion|mitochondrial matrix|lipid metabolic process|fatty acid metabolic process|fatty acid catabolic process|response to cold|palmitoyl-CoA oxidase activity|oxidoreductase activity|oxidoreductase activity, acting on the CH-CH group of donors|carnitine metabol…	WP401,WP1269,WP2316	Mitochondrial long chain fatty acid beta-oxidation|Fatty acid beta-oxidation|PPAR signaling pathway	R-MMU-1430728,R-MMU-556833,R-MMU-77285,R-MMU-77286,R-MMU-77289,R-MMU-77310,R-MMU-8978868	Metabolism|Metabolism of lipids|Beta oxidation of myristoyl-CoA to lauroyl-CoA|mitochondrial fatty acid beta-oxidation of saturated fatty acids|Mitochondrial Fatty Acid Beta-Oxidation|Beta oxidation of lauroyl-CoA to decanoyl-CoA-CoA|Fatty acid metabolism
Acadm	31485.9	57762.3	5209.58	0.0901958	-3.4708	0	0	Down	81.7862	86.7197	86.4262	621.395	614.623	618.904	11364	protein_coding	acyl-Coenzyme A dehydrogenase%2C medium chain	mmu00071,mmu00280,mmu03320,mmu04936	Fatty acid degradation|Valine, leucine and isoleucine degradation|PPAR signaling pathway|Alcoholic liver disease	GO:0000062,GO:0001889,GO:0003995,GO:0005737,GO:0005739,GO:0005759,GO:0005978,GO:0006082,GO:0006111,GO:0006629,GO:0006631,GO:0006635,GO:0007507,GO:0009409,GO:0009437,GO:0009791,GO:0016491,GO:0016627,GO:0016853,GO:0019254,GO:0030424,GO:0031966,GO:0033539,GO:0042594,GO:0042802,GO:0045329,GO:0050660,GO:0051791,GO:0051793,GO:0055007,GO:0070991	fatty-acyl-CoA binding|liver development|acyl-CoA dehydrogenase activity|cytoplasm|mitochondrion|mitochondrial matrix|glycogen biosynthetic process|organic acid metabolic process|regulation of gluconeogenesis|lipid metabolic process|fatty acid metabolic process|fatty acid beta-oxidation|heart development|response to cold|carnitine metabolic process|post-embryonic development|oxidoreductase activi…	WP401,WP1269,WP662,WP2318,WP2316	Mitochondrial long chain fatty acid beta-oxidation|Fatty acid beta-oxidation|Amino acid metabolism|Fatty acid oxidation|PPAR signaling pathway	R-MMU-1430728,R-MMU-556833,R-MMU-77286,R-MMU-77288,R-MMU-77289,R-MMU-77346,R-MMU-77348,R-MMU-8978868	Metabolism|Metabolism of lipids|mitochondrial fatty acid beta-oxidation of saturated fatty acids|mitochondrial fatty acid beta-oxidation of unsaturated fatty acids|Mitochondrial Fatty Acid Beta-Oxidation|Beta oxidation of decanoyl-CoA to octanoyl-CoA-CoA|Beta oxidation of octanoyl-CoA to hexanoyl-CoA|Fatty acid metabolism
Acads	6065.15	10295.3	1834.97	0.17824	-2.48811	0	0	Down	32.335	33.62	33.0517	118.182	124.128	122.311	11409	protein_coding	acyl-Coenzyme A dehydrogenase%2C short chain	mmu00640,mmu00650,mmu00071,mmu00280,mmu00410	Propanoate metabolism|Butanoate metabolism|Fatty acid degradation|Valine, leucine and isoleucine degradation|beta-Alanine metabolism	GO:0000062,GO:0003995,GO:0004085,GO:0005654,GO:0005739,GO:0005759,GO:0005813,GO:0006629,GO:0006631,GO:0016491,GO:0016627,GO:0031966,GO:0033539,GO:0042802,GO:0046359,GO:0050660	fatty-acyl-CoA binding|acyl-CoA dehydrogenase activity|butyryl-CoA dehydrogenase activity|nucleoplasm|mitochondrion|mitochondrial matrix|centrosome|lipid metabolic process|fatty acid metabolic process|oxidoreductase activity|oxidoreductase activity, acting on the CH-CH group of donors|mitochondrial membrane|fatty acid beta-oxidation using acyl-CoA dehydrogenase|identical protein binding|butyrate …	WP401,WP1269,WP2318	Mitochondrial long chain fatty acid beta-oxidation|Fatty acid beta-oxidation|Fatty acid oxidation	R-MMU-1430728,R-MMU-556833,R-MMU-77286,R-MMU-77289,R-MMU-77350,R-MMU-77352,R-MMU-8978868	Metabolism|Metabolism of lipids|mitochondrial fatty acid beta-oxidation of saturated fatty acids|Mitochondrial Fatty Acid Beta-Oxidation|Beta oxidation of hexanoyl-CoA to butanoyl-CoA|Beta oxidation of butanoyl-CoA to acetyl-CoA|Fatty acid metabolism
Acadsb	5619.4	8697.94	2540.86	0.292089	-1.77552	0	0	Down	26.802	24.3948	25.3644	57.9985	56.5695	57.4541	66885	protein_coding	acyl-Coenzyme A dehydrogenase%2C short/branched chain	mmu00071,mmu00280	Fatty acid degradation|Valine, leucine and isoleucine degradation	GO:0003853,GO:0003995,GO:0005739,GO:0006550,GO:0006629,GO:0006631,GO:0006637,GO:0009055,GO:0016491,GO:0016627,GO:0016937,GO:0042802,GO:0050660,GO:0102035	2-methylacyl-CoA dehydrogenase activity|acyl-CoA dehydrogenase activity|mitochondrion|isoleucine catabolic process|lipid metabolic process|fatty acid metabolic process|acyl-CoA metabolic process|electron transfer activity|oxidoreductase activity|oxidoreductase activity, acting on the CH-CH group of donors|short-branched-chain-acyl-CoA dehydrogenase activity|identical protein binding|flavin adenin…			R-MMU-1430728,R-MMU-70895,R-MMU-71291	Metabolism|Branched-chain amino acid catabolism|Metabolism of amino acids and derivatives
Acadvl	9205.52	15104.5	3306.59	0.218936	-2.19142	0	0	Down	48.6081	51.3199	52.5717	149.744	152.581	154.83	11370	protein_coding	acyl-Coenzyme A dehydrogenase%2C very long chain	mmu00071,mmu04936	Fatty acid degradation|Alcoholic liver disease	GO:0000062,GO:0001659,GO:0003995,GO:0004466,GO:0005654,GO:0005730,GO:0005739,GO:0005743,GO:0006629,GO:0006631,GO:0006635,GO:0009062,GO:0009409,GO:0016020,GO:0016491,GO:0016627,GO:0017099,GO:0031314,GO:0031966,GO:0033539,GO:0042645,GO:0042802,GO:0045717,GO:0046322,GO:0050660,GO:0090181	fatty-acyl-CoA binding|temperature homeostasis|acyl-CoA dehydrogenase activity|long-chain-acyl-CoA dehydrogenase activity|nucleoplasm|nucleolus|mitochondrion|mitochondrial inner membrane|lipid metabolic process|fatty acid metabolic process|fatty acid beta-oxidation|fatty acid catabolic process|response to cold|membrane|oxidoreductase activity|oxidoreductase activity, acting on the CH-CH group of …	WP401,WP1269,WP2318	Mitochondrial long chain fatty acid beta-oxidation|Fatty acid beta-oxidation|Fatty acid oxidation	R-MMU-1430728,R-MMU-556833,R-MMU-77286,R-MMU-77289,R-MMU-77305,R-MMU-8978868	Metabolism|Metabolism of lipids|mitochondrial fatty acid beta-oxidation of saturated fatty acids|Mitochondrial Fatty Acid Beta-Oxidation|Beta oxidation of palmitoyl-CoA to myristoyl-CoA|Fatty acid metabolism
Acap1	118.53	36.7207	200.339	5.45575	2.44778	1.16294e-21	4.12841e-21	Up	2.31834	2.24863	3.11873	0.388403	0.328765	0.206218	216859	protein_coding	ArfGAP with coiled-coil%2C ankyrin repeat and PH domains 1	mmu04144	Endocytosis	GO:0003674,GO:0005096,GO:0005768,GO:0006629,GO:0007165,GO:0008150,GO:0016020,GO:0016042,GO:0046872	molecular_function|GTPase activator activity|endosome|lipid metabolic process|signal transduction|biological_process|membrane|lipid catabolic process|metal ion binding
Acat1	22230.8	40230.5	4231.03	0.105176	-3.24912	0	0	Down	40.2571	44.6953	41.6112	262.504	263.21	264.102	110446	protein_coding	acetyl-Coenzyme A acetyltransferase 1	mmu00620,mmu00630,mmu00650,mmu00071,mmu00280,mmu00310,mmu00380,mmu00900,mmu04975	Pyruvate metabolism|Glyoxylate and dicarboxylate metabolism|Butanoate metabolism|Fatty acid degradation|Valine, leucine and isoleucine degradation|Lysine degradation|Tryptophan metabolism|Terpenoid backbone biosynthesis|Fat digestion and absorption	GO:0003985,GO:0005739,GO:0005743,GO:0005759,GO:0006085,GO:0006550,GO:0006629,GO:0006631,GO:0006635,GO:0015936,GO:0015937,GO:0016453,GO:0016740,GO:0016746,GO:0016747,GO:0019899,GO:0030955,GO:0042802,GO:0046356,GO:0046872,GO:0046952,GO:0120225,GO:1902860	acetyl-CoA C-acetyltransferase activity|mitochondrion|mitochondrial inner membrane|mitochondrial matrix|acetyl-CoA biosynthetic process|isoleucine catabolic process|lipid metabolic process|fatty acid metabolic process|fatty acid beta-oxidation|coenzyme A metabolic process|coenzyme A biosynthetic process|C-acetyltransferase activity|transferase activity|acyltransferase activity|acyltransferase act…	WP543,WP79,WP4346,WP1269	Synthesis and degradation of ketone bodies|Tryptophan metabolism|Cholesterol metabolism with Bloch and Kandutsch-Russell pathways|Fatty acid beta-oxidation	R-MMU-1430728,R-MMU-556833,R-MMU-70895,R-MMU-71291,R-MMU-74182,R-MMU-77108,R-MMU-77111	Metabolism|Metabolism of lipids|Branched-chain amino acid catabolism|Metabolism of amino acids and derivatives|Ketone body metabolism|Utilization of Ketone Bodies|Synthesis of Ketone Bodies
Acat2	2360.96	3864	857.913	0.22209	-2.17078	2.92029e-222	5.11038e-221	Down	12.4352	14.1636	15.1136	42.1284	42.8278	38.3022	110460	protein_coding	acetyl-Coenzyme A acetyltransferase 2	mmu00620,mmu00630,mmu00650,mmu00071,mmu00280,mmu00310,mmu00380,mmu00900,mmu04975	Pyruvate metabolism|Glyoxylate and dicarboxylate metabolism|Butanoate metabolism|Fatty acid degradation|Valine, leucine and isoleucine degradation|Lysine degradation|Tryptophan metabolism|Terpenoid backbone biosynthesis|Fat digestion and absorption	GO:0003985,GO:0005737,GO:0005739,GO:0005829,GO:0006635,GO:0016740,GO:0016746,GO:0016747,GO:0045797	acetyl-CoA C-acetyltransferase activity|cytoplasm|mitochondrion|cytosol|fatty acid beta-oxidation|transferase activity|acyltransferase activity|acyltransferase activity, transferring groups other than amino-acyl groups|positive regulation of intestinal cholesterol absorption	WP4346	Cholesterol metabolism with Bloch and Kandutsch-Russell pathways	R-MMU-1430728,R-MMU-191273,R-MMU-556833,R-MMU-8957322	Metabolism|Cholesterol biosynthesis|Metabolism of lipids|Metabolism of steroids
Accsl	2.04394	4.08788	0	0.0363619	-4.78143	0.00983734	0.0152341	Down	0	0	0	0.0356909	0.0179376	0.0360044	381411	protein_coding	1-aminocyclopropane-1-carboxylate synthase (non-functional)-like			GO:0003824,GO:0005575,GO:0006520,GO:0008483,GO:0009058,GO:0030170	catalytic activity|cellular_component|amino acid metabolic process|transaminase activity|biosynthetic process|pyridoxal phosphate binding
Ace	6056.39	10435.4	1677.34	0.160754	-2.63708	0	0	Down	10.2152	10.78	10.9218	42.1362	44.2455	43.9443	11421	protein_coding	angiotensin I converting enzyme (peptidyl-dipeptidase A) 1	mmu04924,mmu04614,mmu05171,mmu05142,mmu05410,mmu05415	Renin secretion|Renin-angiotensin system|Coronavirus disease - COVID-19|Chagas disease|Hypertrophic cardiomyopathy|Diabetic cardiomyopathy	GO:0001822,GO:0002003,GO:0002446,GO:0003081,GO:0003084,GO:0003779,GO:0004175,GO:0004180,GO:0004222,GO:0005515,GO:0005516,GO:0005576,GO:0005615,GO:0005737,GO:0005764,GO:0005768,GO:0005886,GO:0006508,GO:0006518,GO:0007283,GO:0008217,GO:0008233,GO:0008237,GO:0008238,GO:0008240,GO:0008241,GO:0008270,GO:0008584,GO:0009792,GO:0009897,GO:0009925,GO:0010608,GO:0010629,GO:0010814,GO:0010815,GO:0014910,GO:…	kidney development|angiotensin maturation|neutrophil mediated immunity|regulation of systemic arterial blood pressure by renin-angiotensin|positive regulation of systemic arterial blood pressure|actin binding|endopeptidase activity|carboxypeptidase activity|metalloendopeptidase activity|protein binding|calmodulin binding|extracellular region|extracellular space|cytoplasm|lysosome|endosome|plasma …	WP396,WP4965	ACE inhibitor pathway|Deregulation of renin-angiotensin system by SARS-CoV infection	R-MMU-2022377,R-MMU-2980736,R-MMU-392499	Metabolism of Angiotensinogen to Angiotensins|Peptide hormone metabolism|Metabolism of proteins
Ace3	2.99578	5.72593	0.265623	0.0505665	-4.30568	0.0113316	0.0174313	Down	0	0	0.0064861	0.0646217	0.0129911	0.0130379	217246	protein_coding	angiotensin I converting enzyme (peptidyl-dipeptidase A) 3	mmu04924,mmu04614,mmu05171,mmu05142,mmu05410,mmu05415	Renin secretion|Renin-angiotensin system|Coronavirus disease - COVID-19|Chagas disease|Hypertrophic cardiomyopathy|Diabetic cardiomyopathy	GO:0001669,GO:0003081,GO:0003084,GO:0005515,GO:0005886,GO:0006508,GO:0008237,GO:0008241,GO:0016020,GO:0031410	acrosomal vesicle|regulation of systemic arterial blood pressure by renin-angiotensin|positive regulation of systemic arterial blood pressure|protein binding|plasma membrane|proteolysis|metallopeptidase activity|peptidyl-dipeptidase activity|membrane|cytoplasmic vesicle
Ackr2	41.7089	23.6836	59.7342	2.52314	1.33522	0.000129473	0.000240403	Up	0.591896	0.653037	0.655462	0.169622	0.144923	0.179667	59289	protein_coding	atypical chemokine receptor 2			GO:0004930,GO:0004950,GO:0005044,GO:0005515,GO:0005654,GO:0005768,GO:0005829,GO:0005884,GO:0005886,GO:0006935,GO:0006954,GO:0006955,GO:0007165,GO:0007186,GO:0016020,GO:0016493,GO:0019957,GO:0031965,GO:0043231	G protein-coupled receptor activity|chemokine receptor activity|scavenger receptor activity|protein binding|nucleoplasm|endosome|cytosol|actin filament|plasma membrane|chemotaxis|inflammatory response|immune response|signal transduction|G protein-coupled receptor signaling pathway|membrane|C-C chemokine receptor activity|C-C chemokine binding|nuclear membrane|intracellular membrane-bounded organe…	WP1396,WP189	GPCRs, non-odorant |GPCRs, class A rhodopsin-like	R-MMU-162582,R-MMU-372790,R-MMU-373076,R-MMU-375276,R-MMU-380108,R-MMU-500792	Signal Transduction|Signaling by GPCR|Class A/1 (Rhodopsin-like receptors)|Peptide ligand-binding receptors|Chemokine receptors bind chemokines|GPCR ligand binding
Acmsd	2768.35	5319.14	217.564	0.0409344	-4.61054	0	0	Down	2.87731	2.92029	3.74013	50.5683	50.4067	51.967	266645	protein_coding	amino carboxymuconate semialdehyde decarboxylase	mmu00380	Tryptophan metabolism	GO:0001760,GO:0005737,GO:0005829,GO:0006569,GO:0007568,GO:0008270,GO:0016787,GO:0016829,GO:0016831,GO:0019748,GO:0046872,GO:0046874,GO:1904985	aminocarboxymuconate-semialdehyde decarboxylase activity|cytoplasm|cytosol|tryptophan catabolic process|aging|zinc ion binding|hydrolase activity|lyase activity|carboxy-lyase activity|secondary metabolic process|metal ion binding|quinolinate metabolic process|negative regulation of quinolinate biosynthetic process	WP79	Tryptophan metabolism
Acnat1	1951.44	2957.44	945.443	0.319646	-1.64545	1.21012e-173	1.6827e-172	Down	5.09428	5.05618	4.77494	10.0914	10.1816	10.3754	230161	protein_coding	acyl-coenzyme A amino acid N-acyltransferase 1	mmu00120,mmu01040,mmu00430,mmu04146,mmu04976	Primary bile acid biosynthesis|Biosynthesis of unsaturated fatty acids|Taurine and hypotaurine metabolism|Peroxisome|Bile secretion	GO:0005777,GO:0006629,GO:0006631,GO:0006637,GO:0016410,GO:0016740,GO:0016746,GO:0016790,GO:0047617	peroxisome|lipid metabolic process|fatty acid metabolic process|acyl-CoA metabolic process|N-acyltransferase activity|transferase activity|acyltransferase activity|thiolester hydrolase activity|acyl-CoA hydrolase activity
Acnat2	3675.02	6156.45	1193.6	0.193851	-2.36698	0	0	Down	13.6961	12.6367	13.2788	44.937	43.8703	45.2871	209186	protein_coding	acyl-coenzyme A amino acid N-acyltransferase 2	mmu00120,mmu01040,mmu00430,mmu04146,mmu04976	Primary bile acid biosynthesis|Biosynthesis of unsaturated fatty acids|Taurine and hypotaurine metabolism|Peroxisome|Bile secretion	GO:0005777,GO:0006629,GO:0006631,GO:0006637,GO:0016740,GO:0016746,GO:0016790,GO:0047617	peroxisome|lipid metabolic process|fatty acid metabolic process|acyl-CoA metabolic process|transferase activity|acyltransferase activity|thiolester hydrolase activity|acyl-CoA hydrolase activity
Aco1	10397.5	17335.7	3459.3	0.199561	-2.3251	0	0	Down	25.4926	25.394	28.3312	84.6312	88.6085	87.2774	11428	protein_coding	aconitase 1	mmu00020,mmu00630	Citrate cycle (TCA cycle)|Glyoxylate and dicarboxylate metabolism	GO:0003723,GO:0003994,GO:0005737,GO:0005739,GO:0005783,GO:0005794,GO:0005829,GO:0006099,GO:0006101,GO:0006417,GO:0006879,GO:0009791,GO:0010040,GO:0010468,GO:0016829,GO:0030350,GO:0043231,GO:0046872,GO:0047780,GO:0048027,GO:0050892,GO:0051536,GO:0051538,GO:0051539	RNA binding|aconitate hydratase activity|cytoplasm|mitochondrion|endoplasmic reticulum|Golgi apparatus|cytosol|tricarboxylic acid cycle|citrate metabolic process|regulation of translation|intracellular iron ion homeostasis|post-embryonic development|response to iron(II) ion|regulation of gene expression|lyase activity|iron-responsive element binding|intracellular membrane-bounded organelle|metal …	WP310	mRNA processing	R-MMU-382551,R-MMU-917937	Transport of small molecules|Iron uptake and transport
Aco2	22736.8	39230.4	6243.23	0.159149	-2.65155	0	0	Down	73.7137	76.8274	77.0444	310.073	315.582	312.904	11429	protein_coding	aconitase 2%2C mitochondrial	mmu00020,mmu00630	Citrate cycle (TCA cycle)|Glyoxylate and dicarboxylate metabolism	GO:0003994,GO:0005506,GO:0005739,GO:0005759,GO:0005829,GO:0006099,GO:0006101,GO:0006102,GO:0016829,GO:0043209,GO:0046872,GO:0047780,GO:0051536,GO:0051538,GO:0051539	aconitate hydratase activity|iron ion binding|mitochondrion|mitochondrial matrix|cytosol|tricarboxylic acid cycle|citrate metabolic process|isocitrate metabolic process|lyase activity|myelin sheath|metal ion binding|citrate dehydratase activity|iron-sulfur cluster binding|3 iron, 4 sulfur cluster binding|4 iron, 4 sulfur cluster binding	WP434,WP662	TCA cycle|Amino acid metabolism	R-MMU-1428517,R-MMU-1430728,R-MMU-71403,R-MMU-71406	The citric acid (TCA) cycle and respiratory electron transport|Metabolism|Citric acid cycle (TCA cycle)|Pyruvate metabolism and Citric Acid (TCA) cycle
Acot1	2311.68	3916.44	706.913	0.18049	-2.47001	0	0	Down	15.6027	13.5975	16.5578	55.2708	54.3073	56.7659	26897	protein_coding	acyl-CoA thioesterase 1	mmu00062,mmu01040,mmu04913	Fatty acid elongation|Biosynthesis of unsaturated fatty acids|Ovarian steroidogenesis	GO:0001676,GO:0005737,GO:0005739,GO:0005829,GO:0006629,GO:0006631,GO:0006637,GO:0010667,GO:0016290,GO:0016787,GO:0016790,GO:0047617,GO:0052689,GO:0102991	long-chain fatty acid metabolic process|cytoplasm|mitochondrion|cytosol|lipid metabolic process|fatty acid metabolic process|acyl-CoA metabolic process|negative regulation of cardiac muscle cell apoptotic process|palmitoyl-CoA hydrolase activity|hydrolase activity|thiolester hydrolase activity|acyl-CoA hydrolase activity|carboxylic ester hydrolase activity|myristoyl-CoA hydrolase activity	WP4350,WP4351,WP4346	Omega-3 / omega-6 fatty acid synthesis|Omega-9 fatty acid synthesis|Cholesterol metabolism with Bloch and Kandutsch-Russell pathways	R-MMU-1430728,R-MMU-556833,R-MMU-77289,R-MMU-8978868,R-MMU-9033241,R-MMU-9609507	Metabolism|Metabolism of lipids|Mitochondrial Fatty Acid Beta-Oxidation|Fatty acid metabolism|Peroxisomal protein import|Protein localization
Acot11	1053.63	1762.06	345.199	0.195962	-2.35135	1.65093e-184	2.43366e-183	Down	1.84193	1.99611	2.09083	6.19443	6.91669	6.75225	329910	protein_coding	acyl-CoA thioesterase 11			GO:0005737,GO:0005739,GO:0005759,GO:0005829,GO:0006629,GO:0006631,GO:0008289,GO:0009266,GO:0009409,GO:0016290,GO:0016787,GO:0016790,GO:0035556,GO:0047617,GO:0052689,GO:0052816,GO:0102991,GO:0120163	cytoplasm|mitochondrion|mitochondrial matrix|cytosol|lipid metabolic process|fatty acid metabolic process|lipid binding|response to temperature stimulus|response to cold|palmitoyl-CoA hydrolase activity|hydrolase activity|thiolester hydrolase activity|intracellular signal transduction|acyl-CoA hydrolase activity|carboxylic ester hydrolase activity|long-chain acyl-CoA hydrolase activity|myristoyl-…			R-MMU-1430728,R-MMU-556833,R-MMU-77289,R-MMU-8978868	Metabolism|Metabolism of lipids|Mitochondrial Fatty Acid Beta-Oxidation|Fatty acid metabolism
Acot12	4133.61	7275.61	991.617	0.136267	-2.87549	0	0	Down	10.6219	10.4489	9.76354	48.9942	49.3805	50.144	74156	protein_coding	acyl-CoA thioesterase 12	mmu00620	Pyruvate metabolism	GO:0003986,GO:0005524,GO:0005654,GO:0005737,GO:0005829,GO:0006084,GO:0006629,GO:0006631,GO:0006637,GO:0008289,GO:0016787,GO:0016790,GO:0042802,GO:0045171,GO:0052689	acetyl-CoA hydrolase activity|ATP binding|nucleoplasm|cytoplasm|cytosol|acetyl-CoA metabolic process|lipid metabolic process|fatty acid metabolic process|acyl-CoA metabolic process|lipid binding|hydrolase activity|thiolester hydrolase activity|identical protein binding|intercellular bridge|carboxylic ester hydrolase activity			R-MMU-1430728,R-MMU-556833,R-MMU-77289,R-MMU-8978868	Metabolism|Metabolism of lipids|Mitochondrial Fatty Acid Beta-Oxidation|Fatty acid metabolism
Acot13	3826.32	6020.19	1632.45	0.27118	-1.88268	0	0	Down	78.1619	81.3719	80.5719	192.393	192.913	195.823	66834	protein_coding	acyl-CoA thioesterase 13			GO:0005634,GO:0005737,GO:0005739,GO:0005759,GO:0005856,GO:0006629,GO:0016290,GO:0016787,GO:0047617,GO:0051289,GO:0102991,GO:0120163	nucleus|cytoplasm|mitochondrion|mitochondrial matrix|cytoskeleton|lipid metabolic process|palmitoyl-CoA hydrolase activity|hydrolase activity|acyl-CoA hydrolase activity|protein homotetramerization|myristoyl-CoA hydrolase activity|negative regulation of cold-induced thermogenesis			R-MMU-1430728,R-MMU-556833,R-MMU-77289,R-MMU-8978868	Metabolism|Metabolism of lipids|Mitochondrial Fatty Acid Beta-Oxidation|Fatty acid metabolism
Acot2	649.536	971.997	327.074	0.336539	-1.57116	2.5492e-61	1.62616e-60	Down	4.90709	4.83009	5.26532	10.3328	9.19391	9.72045	171210	protein_coding	acyl-CoA thioesterase 2	mmu00062,mmu01040,mmu04913	Fatty acid elongation|Biosynthesis of unsaturated fatty acids|Ovarian steroidogenesis	GO:0001666,GO:0005739,GO:0006629,GO:0006631,GO:0006637,GO:0016290,GO:0016787,GO:0016790,GO:0042760,GO:0047617,GO:0052689,GO:0102991	response to hypoxia|mitochondrion|lipid metabolic process|fatty acid metabolic process|acyl-CoA metabolic process|palmitoyl-CoA hydrolase activity|hydrolase activity|thiolester hydrolase activity|very long-chain fatty acid catabolic process|acyl-CoA hydrolase activity|carboxylic ester hydrolase activity|myristoyl-CoA hydrolase activity	WP4350,WP4351,WP4346	Omega-3 / omega-6 fatty acid synthesis|Omega-9 fatty acid synthesis|Cholesterol metabolism with Bloch and Kandutsch-Russell pathways	R-MMU-1430728,R-MMU-556833,R-MMU-77289,R-MMU-8978868,R-MMU-9033241,R-MMU-9609507	Metabolism|Metabolism of lipids|Mitochondrial Fatty Acid Beta-Oxidation|Fatty acid metabolism|Peroxisomal protein import|Protein localization
Acot3	399.46	754.934	43.9866	0.0581718	-4.10354	1.82222e-150	2.21654e-149	Down	0.522312	0.321005	0.447932	4.65853	5.06033	4.83372	171281	protein_coding	acyl-CoA thioesterase 3	mmu00062,mmu01040,mmu04913	Fatty acid elongation|Biosynthesis of unsaturated fatty acids|Ovarian steroidogenesis	GO:0000038,GO:0001676,GO:0005777,GO:0005829,GO:0006629,GO:0006631,GO:0006637,GO:0016290,GO:0016787,GO:0016790,GO:0032788,GO:0032789,GO:0047617,GO:0052689,GO:0102991	very long-chain fatty acid metabolic process|long-chain fatty acid metabolic process|peroxisome|cytosol|lipid metabolic process|fatty acid metabolic process|acyl-CoA metabolic process|palmitoyl-CoA hydrolase activity|hydrolase activity|thiolester hydrolase activity|saturated monocarboxylic acid metabolic process|unsaturated monocarboxylic acid metabolic process|acyl-CoA hydrolase activity|carboxy…			R-MMU-1430728,R-MMU-556833,R-MMU-77289,R-MMU-8978868,R-MMU-9033241,R-MMU-9609507	Metabolism|Metabolism of lipids|Mitochondrial Fatty Acid Beta-Oxidation|Fatty acid metabolism|Peroxisomal protein import|Protein localization
Acot4	1295.91	2263.04	328.77	0.145217	-2.78372	3.45686e-273	7.25543e-272	Down	3.11752	3.01608	2.67577	12.8149	14.0305	12.9779	171282	protein_coding	acyl-CoA thioesterase 4	mmu00062,mmu01040,mmu04913	Fatty acid elongation|Biosynthesis of unsaturated fatty acids|Ovarian steroidogenesis	GO:0000038,GO:0001676,GO:0004778,GO:0005777,GO:0006104,GO:0006629,GO:0006631,GO:0006637,GO:0016787,GO:0016790,GO:0032788,GO:0032789,GO:0043648,GO:0043649,GO:0044466,GO:0046459,GO:0047617,GO:0052689	very long-chain fatty acid metabolic process|long-chain fatty acid metabolic process|succinyl-CoA hydrolase activity|peroxisome|succinyl-CoA metabolic process|lipid metabolic process|fatty acid metabolic process|acyl-CoA metabolic process|hydrolase activity|thiolester hydrolase activity|saturated monocarboxylic acid metabolic process|unsaturated monocarboxylic acid metabolic process|dicarboxylic …			R-MMU-1430728,R-MMU-390247,R-MMU-390918,R-MMU-556833,R-MMU-8978868,R-MMU-9033241,R-MMU-9609507	Metabolism|Beta-oxidation of very long chain fatty acids|Peroxisomal lipid metabolism|Metabolism of lipids|Fatty acid metabolism|Peroxisomal protein import|Protein localization
Acot5	2.17491	4.0829	0.266914	0.0708943	-3.81819	0.0315342	0.0456668	Down	0	0.017446	0	0.0697848	0.0526088	0.0527983	217698	protein_coding	acyl-CoA thioesterase 5	mmu00062,mmu01040,mmu04913	Fatty acid elongation|Biosynthesis of unsaturated fatty acids|Ovarian steroidogenesis	GO:0000038,GO:0001676,GO:0005777,GO:0005829,GO:0006629,GO:0006631,GO:0006637,GO:0016290,GO:0016787,GO:0016790,GO:0032788,GO:0032789,GO:0047617,GO:0052689,GO:0102991	very long-chain fatty acid metabolic process|long-chain fatty acid metabolic process|peroxisome|cytosol|lipid metabolic process|fatty acid metabolic process|acyl-CoA metabolic process|palmitoyl-CoA hydrolase activity|hydrolase activity|thiolester hydrolase activity|saturated monocarboxylic acid metabolic process|unsaturated monocarboxylic acid metabolic process|acyl-CoA hydrolase activity|carboxy…			R-MMU-1430728,R-MMU-556833,R-MMU-77289,R-MMU-8978868,R-MMU-9033241,R-MMU-9609507	Metabolism|Metabolism of lipids|Mitochondrial Fatty Acid Beta-Oxidation|Fatty acid metabolism|Peroxisomal protein import|Protein localization
Acot6	300.003	430.444	169.563	0.393949	-1.34392	2.16681e-23	7.97364e-23	Down	1.61934	1.65708	1.76669	2.89397	3.02845	2.47948	217700	protein_coding	acyl-CoA thioesterase 6			GO:0005777,GO:0005829,GO:0006629,GO:0006631,GO:0006637,GO:0016787,GO:0016790,GO:0047617,GO:0052689	peroxisome|cytosol|lipid metabolic process|fatty acid metabolic process|acyl-CoA metabolic process|hydrolase activity|thiolester hydrolase activity|acyl-CoA hydrolase activity|carboxylic ester hydrolase activity			R-MMU-1430728,R-MMU-390247,R-MMU-390918,R-MMU-556833,R-MMU-8978868	Metabolism|Beta-oxidation of very long chain fatty acids|Peroxisomal lipid metabolism|Metabolism of lipids|Fatty acid metabolism
Acot8	847.323	1190.45	504.196	0.423556	-1.23938	4.38994e-45	2.32837e-44	Down	4.94987	5.70569	4.79974	8.19077	8.13446	7.62776	170789	protein_coding	acyl-CoA thioesterase 8	mmu00120,mmu04146	Primary bile acid biosynthesis|Peroxisome	GO:0003986,GO:0004778,GO:0005739,GO:0005777,GO:0005782,GO:0006629,GO:0006631,GO:0006637,GO:0007031,GO:0009062,GO:0016290,GO:0016559,GO:0016787,GO:0033882,GO:0043649,GO:0044466,GO:0045225,GO:0047603,GO:0047617,GO:0047994,GO:0052689,GO:0052815,GO:0102991	acetyl-CoA hydrolase activity|succinyl-CoA hydrolase activity|mitochondrion|peroxisome|peroxisomal matrix|lipid metabolic process|fatty acid metabolic process|acyl-CoA metabolic process|peroxisome organization|fatty acid catabolic process|palmitoyl-CoA hydrolase activity|peroxisome fission|hydrolase activity|choloyl-CoA hydrolase activity|dicarboxylic acid catabolic process|glutaryl-CoA hydrolase…			R-MMU-1430728,R-MMU-192105,R-MMU-193368,R-MMU-194068,R-MMU-2046104,R-MMU-2046106,R-MMU-389887,R-MMU-390247,R-MMU-390918,R-MMU-556833,R-MMU-8957322,R-MMU-8978868,R-MMU-9033241,R-MMU-9609507	Metabolism|Synthesis of bile acids and bile salts|Synthesis of bile acids and bile salts via 7alpha-hydroxycholesterol|Bile acid and bile salt metabolism|alpha-linolenic (omega3) and linoleic (omega6) acid metabolism|alpha-linolenic acid (ALA) metabolism|Beta-oxidation of pristanoyl-CoA|Beta-oxidation of very long chain fatty acids|Peroxisomal lipid metabolism|Metabolism of lipids|Metabolism of s…
Acox1	27624.2	49167.1	6081.2	0.123689	-3.01521	0	0	Down	47.8143	50.2797	49.6536	262.698	258.031	263.195	11430	protein_coding	acyl-Coenzyme A oxidase 1%2C palmitoyl	mmu00640,mmu00071,mmu00592,mmu01040,mmu00410,mmu04024,mmu04146,mmu03320,mmu04936	Propanoate metabolism|Fatty acid degradation|alpha-Linolenic acid metabolism|Biosynthesis of unsaturated fatty acids|beta-Alanine metabolism|cAMP signaling pathway|Peroxisome|PPAR signaling pathway|Alcoholic liver disease	GO:0000038,GO:0003997,GO:0005504,GO:0005737,GO:0005739,GO:0005777,GO:0005778,GO:0005829,GO:0006091,GO:0006629,GO:0006631,GO:0006635,GO:0006693,GO:0007283,GO:0009062,GO:0016401,GO:0016491,GO:0016559,GO:0016627,GO:0019395,GO:0030165,GO:0033540,GO:0042632,GO:0042803,GO:0050660,GO:0050665,GO:0055088,GO:0071949,GO:0140493	very long-chain fatty acid metabolic process|acyl-CoA oxidase activity|fatty acid binding|cytoplasm|mitochondrion|peroxisome|peroxisomal membrane|cytosol|generation of precursor metabolites and energy|lipid metabolic process|fatty acid metabolic process|fatty acid beta-oxidation|prostaglandin metabolic process|spermatogenesis|fatty acid catabolic process|palmitoyl-CoA oxidase activity|oxidoreduct…	WP4350,WP4347,WP4348,WP2316	Omega-3 / omega-6 fatty acid synthesis|Eicosanoid metabolism via cyclooxygenases (COX)|Eicosanoid metabolism via lipoxygenases (LOX)|PPAR signaling pathway	R-MMU-1430728,R-MMU-2046104,R-MMU-2046106,R-MMU-390247,R-MMU-390918,R-MMU-556833,R-MMU-8978868,R-MMU-9033241,R-MMU-9609507	Metabolism|alpha-linolenic (omega3) and linoleic (omega6) acid metabolism|alpha-linolenic acid (ALA) metabolism|Beta-oxidation of very long chain fatty acids|Peroxisomal lipid metabolism|Metabolism of lipids|Fatty acid metabolism|Peroxisomal protein import|Protein localization
Acox2	2692.64	4902.87	482.405	0.0983725	-3.3456	0	0	Down	5.13223	4.90932	4.96084	33.5197	34.2596	32.3083	93732	protein_coding	acyl-Coenzyme A oxidase 2%2C branched chain	mmu00120,mmu04146,mmu03320	Primary bile acid biosynthesis|Peroxisome|PPAR signaling pathway	GO:0000038,GO:0003997,GO:0005504,GO:0005777,GO:0005829,GO:0006629,GO:0006631,GO:0006635,GO:0010942,GO:0016401,GO:0016491,GO:0016627,GO:0033540,GO:0033791,GO:0043231,GO:0050660,GO:0055088,GO:0071949,GO:1902884	very long-chain fatty acid metabolic process|acyl-CoA oxidase activity|fatty acid binding|peroxisome|cytosol|lipid metabolic process|fatty acid metabolic process|fatty acid beta-oxidation|positive regulation of cell death|palmitoyl-CoA oxidase activity|oxidoreductase activity|oxidoreductase activity, acting on the CH-CH group of donors|fatty acid beta-oxidation using acyl-CoA oxidase|3alpha,7alph…	WP4347,WP4348,WP2316	Eicosanoid metabolism via cyclooxygenases (COX)|Eicosanoid metabolism via lipoxygenases (LOX)|PPAR signaling pathway	R-MMU-1430728,R-MMU-192105,R-MMU-193368,R-MMU-194068,R-MMU-389887,R-MMU-390918,R-MMU-556833,R-MMU-8957322,R-MMU-8978868,R-MMU-9033241,R-MMU-9609507	Metabolism|Synthesis of bile acids and bile salts|Synthesis of bile acids and bile salts via 7alpha-hydroxycholesterol|Bile acid and bile salt metabolism|Beta-oxidation of pristanoyl-CoA|Peroxisomal lipid metabolism|Metabolism of lipids|Metabolism of steroids|Fatty acid metabolism|Peroxisomal protein import|Protein localization
Acox3	5150.87	8526.84	1774.9	0.208164	-2.26421	0	0	Down	7.50907	7.83899	7.69093	23.7802	24.5536	24.3138	80911	protein_coding	acyl-Coenzyme A oxidase 3%2C pristanoyl	mmu00640,mmu00071,mmu00592,mmu01040,mmu00410,mmu04024,mmu04146,mmu03320,mmu04936	Propanoate metabolism|Fatty acid degradation|alpha-Linolenic acid metabolism|Biosynthesis of unsaturated fatty acids|beta-Alanine metabolism|cAMP signaling pathway|Peroxisome|PPAR signaling pathway|Alcoholic liver disease	GO:0003997,GO:0005504,GO:0005739,GO:0005777,GO:0005782,GO:0006629,GO:0006631,GO:0006635,GO:0016402,GO:0016491,GO:0016627,GO:0033540,GO:0050660,GO:0055088,GO:0071949	acyl-CoA oxidase activity|fatty acid binding|mitochondrion|peroxisome|peroxisomal matrix|lipid metabolic process|fatty acid metabolic process|fatty acid beta-oxidation|pristanoyl-CoA oxidase activity|oxidoreductase activity|oxidoreductase activity, acting on the CH-CH group of donors|fatty acid beta-oxidation using acyl-CoA oxidase|flavin adenine dinucleotide binding|lipid homeostasis|FAD binding	WP4350,WP4347,WP4348,WP2316	Omega-3 / omega-6 fatty acid synthesis|Eicosanoid metabolism via cyclooxygenases (COX)|Eicosanoid metabolism via lipoxygenases (LOX)|PPAR signaling pathway	R-MMU-1430728,R-MMU-389887,R-MMU-390918,R-MMU-556833,R-MMU-8978868,R-MMU-9033241,R-MMU-9609507	Metabolism|Beta-oxidation of pristanoyl-CoA|Peroxisomal lipid metabolism|Metabolism of lipids|Fatty acid metabolism|Peroxisomal protein import|Protein localization
Acp5	1801.07	2600.17	1001.96	0.385364	-1.37571	1.18753e-105	1.12365e-104	Down	11.3221	12.5822	11.1944	19.971	20.1023	19.713	11433	protein_coding	acid phosphatase 5%2C tartrate resistant	mmu00740,mmu04142,mmu04380,mmu05323	Riboflavin metabolism|Lysosome|Osteoclast differentiation|Rheumatoid arthritis	GO:0003993,GO:0005615,GO:0005764,GO:0006809,GO:0007162,GO:0008198,GO:0008199,GO:0010934,GO:0010936,GO:0016311,GO:0016787,GO:0030335,GO:0032496,GO:0032611,GO:0032615,GO:0032640,GO:0032691,GO:0032695,GO:0032720,GO:0032929,GO:0034097,GO:0042554,GO:0045019,GO:0045453,GO:0046872,GO:0050728,GO:0050830,GO:0060349	acid phosphatase activity|extracellular space|lysosome|nitric oxide biosynthetic process|negative regulation of cell adhesion|ferrous iron binding|ferric iron binding|macrophage cytokine production|negative regulation of macrophage cytokine production|dephosphorylation|hydrolase activity|positive regulation of cell migration|response to lipopolysaccharide|interleukin-1 beta production|interleukin…	WP454	Osteoclast signaling	R-MMU-1430728,R-MMU-196843,R-MMU-196849,R-MMU-196854	Metabolism|Vitamin B2 (riboflavin) metabolism|Metabolism of water-soluble vitamins and cofactors|Metabolism of vitamins and cofactors
Acp6	1113.02	1530.1	695.929	0.45486	-1.13651	5.5446e-43	2.85493e-42	Down	13.0032	14.0943	12.8857	21.1723	17.9246	18.5765	66659	protein_coding	acid phosphatase 6%2C lysophosphatidic			GO:0002244,GO:0003993,GO:0005737,GO:0005739,GO:0006629,GO:0006644,GO:0016311,GO:0016787,GO:0052642,GO:2001311	hematopoietic progenitor cell differentiation|acid phosphatase activity|cytoplasm|mitochondrion|lipid metabolic process|phospholipid metabolic process|dephosphorylation|hydrolase activity|lysophosphatidic acid phosphatase activity|lysobisphosphatidic acid metabolic process			R-MMU-1430728,R-MMU-1483166,R-MMU-1483206,R-MMU-1483257,R-MMU-556833	Metabolism|Synthesis of PA|Glycerophospholipid biosynthesis|Phospholipid metabolism|Metabolism of lipids
Acpp	174.936	244.833	105.039	0.42896	-1.22109	7.6599e-13	2.11795e-12	Down	0.611809	0.532887	0.634586	0.939336	0.953264	0.829138	56318	protein_coding	acid phosphatase%2C prostate			GO:0003993,GO:0004725,GO:0005576,GO:0005615,GO:0005764,GO:0005771,GO:0005886,GO:0006144,GO:0006629,GO:0006772,GO:0007040,GO:0008253,GO:0009117,GO:0012506,GO:0016020,GO:0016311,GO:0016787,GO:0016791,GO:0030141,GO:0030175,GO:0031985,GO:0033265,GO:0042131,GO:0042802,GO:0042803,GO:0045177,GO:0046085,GO:0051930,GO:0052642,GO:0060090,GO:0060168,GO:0106411,GO:1904097,GO:1904144	acid phosphatase activity|protein tyrosine phosphatase activity|extracellular region|extracellular space|lysosome|multivesicular body|plasma membrane|purine nucleobase metabolic process|lipid metabolic process|thiamine metabolic process|lysosome organization|5'-nucleotidase activity|nucleotide metabolic process|vesicle membrane|membrane|dephosphorylation|hydrolase activity|phosphatase activity|se…			R-MMU-168249,R-MMU-168256,R-MMU-6798695	Innate Immune System|Immune System|Neutrophil degranulation
Acrbp	131.891	81.2376	182.545	2.2479	1.16858	1.06203e-08	2.50784e-08	Up	2.4739	2.86003	3.22164	0.774339	0.79089	0.932328	54137	protein_coding	proacrosin binding protein			GO:0001669,GO:0001675,GO:0005515,GO:0005576,GO:0007286,GO:0009566,GO:0016504	acrosomal vesicle|acrosome assembly|protein binding|extracellular region|spermatid development|fertilization|peptidase activator activity
Acsbg1	273.325	19.9944	526.656	26.3376	4.71905	2.39534e-85	1.92807e-84	Up	5.01483	5.08543	5.64834	0.16739	0.136206	0.0884508	94180	protein_coding	acyl-CoA synthetase bubblegum family member 1	mmu00061,mmu00071,mmu04920,mmu03320	Fatty acid biosynthesis|Fatty acid degradation|Adipocytokine signaling pathway|PPAR signaling pathway	GO:0000038,GO:0000166,GO:0001676,GO:0004467,GO:0005524,GO:0005737,GO:0005777,GO:0005783,GO:0005794,GO:0005886,GO:0006629,GO:0006631,GO:0016020,GO:0016405,GO:0016874,GO:0031410,GO:0031957,GO:0042759,GO:0043231,GO:0051384	very long-chain fatty acid metabolic process|nucleotide binding|long-chain fatty acid metabolic process|long-chain fatty acid-CoA ligase activity|ATP binding|cytoplasm|peroxisome|endoplasmic reticulum|Golgi apparatus|plasma membrane|lipid metabolic process|fatty acid metabolic process|membrane|CoA-ligase activity|ligase activity|cytoplasmic vesicle|very long-chain fatty acid-CoA ligase activity|l…	WP2316	PPAR signaling pathway	R-MMU-1430728,R-MMU-556833,R-MMU-75105,R-MMU-75876,R-MMU-8978868	Metabolism|Metabolism of lipids|Fatty acyl-CoA biosynthesis|Synthesis of very long-chain fatty acyl-CoAs|Fatty acid metabolism
Acsbg3	5.4716	0	10.9432	48.6356	5.60394	0.000209668	0.000382697	Up	0.0303854	0.177634	0.198104	0	0	0	78625	protein_coding	acyl-CoA synthetase bubblegum family member 3	mmu00061,mmu00071,mmu04920,mmu03320	Fatty acid biosynthesis|Fatty acid degradation|Adipocytokine signaling pathway|PPAR signaling pathway	GO:0016405,GO:0042759	CoA-ligase activity|long-chain fatty acid biosynthetic process
Acsf3	1662.58	2767.28	557.875	0.201641	-2.31014	2.83864e-281	6.09793e-280	Down	6.95631	7.28065	7.68621	24.0526	23.5871	23.7143	257633	protein_coding	acyl-CoA synthetase family member 3	mmu00061,mmu00280	Fatty acid biosynthesis|Valine, leucine and isoleucine degradation	GO:0000166,GO:0005524,GO:0005654,GO:0005739,GO:0006629,GO:0006631,GO:0006633,GO:0016874,GO:0016878,GO:0031957,GO:0090409,GO:0090410	nucleotide binding|ATP binding|nucleoplasm|mitochondrion|lipid metabolic process|fatty acid metabolic process|fatty acid biosynthetic process|ligase activity|acid-thiol ligase activity|very long-chain fatty acid-CoA ligase activity|malonyl-CoA synthetase activity|malonate catabolic process			R-MMU-1430728,R-MMU-556833,R-MMU-75105,R-MMU-75876,R-MMU-8978868	Metabolism|Metabolism of lipids|Fatty acyl-CoA biosynthesis|Synthesis of very long-chain fatty acyl-CoAs|Fatty acid metabolism
Acsl1	5471.85	8921.84	2021.85	0.226657	-2.14142	0	0	Down	8.91298	10.1795	9.91019	27.2194	28.44	28.3303	14081	protein_coding	acyl-CoA synthetase long-chain family member 1	mmu00061,mmu00071,mmu04146,mmu04216,mmu04920,mmu03320,mmu04714	Fatty acid biosynthesis|Fatty acid degradation|Peroxisome|Ferroptosis|Adipocytokine signaling pathway|PPAR signaling pathway|Thermogenesis	GO:0000038,GO:0000166,GO:0001676,GO:0004467,GO:0005524,GO:0005739,GO:0005741,GO:0005777,GO:0005778,GO:0005783,GO:0005886,GO:0006629,GO:0006631,GO:0008610,GO:0010033,GO:0010747,GO:0015908,GO:0016020,GO:0016874,GO:0019432,GO:0033211,GO:0035338,GO:0042178,GO:0043231,GO:0043758,GO:0044539,GO:0047676,GO:0050197,GO:0071902,GO:0090434,GO:0120162	very long-chain fatty acid metabolic process|nucleotide binding|long-chain fatty acid metabolic process|long-chain fatty acid-CoA ligase activity|ATP binding|mitochondrion|mitochondrial outer membrane|peroxisome|peroxisomal membrane|endoplasmic reticulum|plasma membrane|lipid metabolic process|fatty acid metabolic process|lipid biosynthetic process|response to organic substance|positive regulatio…	WP4350,WP4351,WP401,WP336,WP4346,WP1269,WP2316	Omega-3 / omega-6 fatty acid synthesis|Omega-9 fatty acid synthesis|Mitochondrial long chain fatty acid beta-oxidation|Fatty acid biosynthesis|Cholesterol metabolism with Bloch and Kandutsch-Russell pathways|Fatty acid beta-oxidation|PPAR signaling pathway	R-MMU-1430728,R-MMU-2046104,R-MMU-2046105,R-MMU-2046106,R-MMU-556833,R-MMU-75105,R-MMU-75876,R-MMU-8978868	Metabolism|alpha-linolenic (omega3) and linoleic (omega6) acid metabolism|Linoleic acid (LA) metabolism|alpha-linolenic acid (ALA) metabolism|Metabolism of lipids|Fatty acyl-CoA biosynthesis|Synthesis of very long-chain fatty acyl-CoAs|Fatty acid metabolism
Acsl3	663.217	936.485	389.948	0.416361	-1.26409	2.1377e-35	9.8879e-35	Down	3.36216	3.22821	3.37008	4.47459	5.5451	5.68874	74205	protein_coding	acyl-CoA synthetase long-chain family member 3	mmu00061,mmu00071,mmu04146,mmu04216,mmu04920,mmu03320,mmu04714	Fatty acid biosynthesis|Fatty acid degradation|Peroxisome|Ferroptosis|Adipocytokine signaling pathway|PPAR signaling pathway|Thermogenesis	GO:0000166,GO:0001676,GO:0004467,GO:0005524,GO:0005739,GO:0005741,GO:0005777,GO:0005783,GO:0005794,GO:0005811,GO:0005886,GO:0006629,GO:0006631,GO:0006633,GO:0016020,GO:0016874,GO:0019901,GO:0019904,GO:0030182,GO:0031956,GO:0034379,GO:0035336,GO:0042998,GO:0043231,GO:0044539,GO:0047676,GO:0047760,GO:0048471,GO:0051047,GO:2001247	nucleotide binding|long-chain fatty acid metabolic process|long-chain fatty acid-CoA ligase activity|ATP binding|mitochondrion|mitochondrial outer membrane|peroxisome|endoplasmic reticulum|Golgi apparatus|lipid droplet|plasma membrane|lipid metabolic process|fatty acid metabolic process|fatty acid biosynthetic process|membrane|ligase activity|protein kinase binding|protein domain specific binding…	WP4350,WP4351,WP401,WP336,WP4346,WP1269,WP2316	Omega-3 / omega-6 fatty acid synthesis|Omega-9 fatty acid synthesis|Mitochondrial long chain fatty acid beta-oxidation|Fatty acid biosynthesis|Cholesterol metabolism with Bloch and Kandutsch-Russell pathways|Fatty acid beta-oxidation|PPAR signaling pathway	R-MMU-1430728,R-MMU-163685,R-MMU-400451,R-MMU-422356,R-MMU-434313,R-MMU-556833,R-MMU-75105,R-MMU-75876,R-MMU-8978868	Metabolism|Integration of energy metabolism|Free fatty acids regulate insulin secretion|Regulation of insulin secretion|Intracellular metabolism of fatty acids regulates insulin secretion|Metabolism of lipids|Fatty acyl-CoA biosynthesis|Synthesis of very long-chain fatty acyl-CoAs|Fatty acid metabolism
Acsm1	3827.24	7120.56	533.924	0.0750035	-3.7369	0	0	Down	8.15071	8.22246	9.20132	72.79	75.4117	75.606	117147	protein_coding	acyl-CoA synthetase medium-chain family member 1	mmu00650,mmu00785	Butanoate metabolism|Lipoic acid metabolism	GO:0000166,GO:0004321,GO:0004467,GO:0005524,GO:0005525,GO:0005739,GO:0005759,GO:0006629,GO:0006631,GO:0006633,GO:0006637,GO:0015645,GO:0016874,GO:0018858,GO:0031956,GO:0046872,GO:0047760,GO:0102391	nucleotide binding|fatty-acyl-CoA synthase activity|long-chain fatty acid-CoA ligase activity|ATP binding|GTP binding|mitochondrion|mitochondrial matrix|lipid metabolic process|fatty acid metabolic process|fatty acid biosynthetic process|acyl-CoA metabolic process|fatty acid ligase activity|ligase activity|benzoate-CoA ligase activity|medium-chain fatty acid-CoA ligase activity|metal ion binding|…			R-MMU-1430728,R-MMU-156580,R-MMU-156587,R-MMU-159424,R-MMU-177135,R-MMU-177162,R-MMU-211859	Metabolism|Phase II - Conjugation of compounds|Amino Acid conjugation|Conjugation of carboxylic acids|Conjugation of benzoate with glycine|Conjugation of phenylacetate with glutamine|Biological oxidations
Acsm2	66277	125183	7370.86	0.0588809	-4.08606	0	0	Down	36.5473	36.3321	37.4969	407.659	407.424	415.178	233799	protein_coding	acyl-CoA synthetase medium-chain family member 2	mmu00650	Butanoate metabolism	GO:0000166,GO:0004321,GO:0005524,GO:0005739,GO:0005759,GO:0006629,GO:0006631,GO:0006633,GO:0006637,GO:0015645,GO:0016874,GO:0018858,GO:0031956,GO:0046872,GO:0047760	nucleotide binding|fatty-acyl-CoA synthase activity|ATP binding|mitochondrion|mitochondrial matrix|lipid metabolic process|fatty acid metabolic process|fatty acid biosynthetic process|acyl-CoA metabolic process|fatty acid ligase activity|ligase activity|benzoate-CoA ligase activity|medium-chain fatty acid-CoA ligase activity|metal ion binding|butyrate-CoA ligase activity			R-MMU-1430728,R-MMU-156580,R-MMU-156587,R-MMU-159424,R-MMU-177128,R-MMU-177135,R-MMU-177162,R-MMU-211859,R-MMU-9748784,R-MMU-9749641	Metabolism|Phase II - Conjugation of compounds|Amino Acid conjugation|Conjugation of carboxylic acids|Conjugation of salicylate with glycine|Conjugation of benzoate with glycine|Conjugation of phenylacetate with glutamine|Biological oxidations|Drug ADME|Aspirin ADME
Acsm3	22577.4	42339.7	2815.17	0.0664929	-3.91066	0	0	Down	29.057	29.117	30.4295	289.579	293.039	291.927	20216	protein_coding	acyl-CoA synthetase medium-chain family member 3	mmu00650	Butanoate metabolism	GO:0000166,GO:0004321,GO:0005524,GO:0005739,GO:0005759,GO:0006629,GO:0006631,GO:0006633,GO:0006637,GO:0015645,GO:0016874,GO:0018729,GO:0031956,GO:0046872,GO:0047760,GO:0050218	nucleotide binding|fatty-acyl-CoA synthase activity|ATP binding|mitochondrion|mitochondrial matrix|lipid metabolic process|fatty acid metabolic process|fatty acid biosynthetic process|acyl-CoA metabolic process|fatty acid ligase activity|ligase activity|propionate CoA-transferase activity|medium-chain fatty acid-CoA ligase activity|metal ion binding|butyrate-CoA ligase activity|propionate-CoA lig…
Acsm5	1669.95	3064.94	274.948	0.0897455	-3.47802	0	0	Down	2.70893	2.77477	3.24359	20.5572	22.347	20.9341	272428	protein_coding	acyl-CoA synthetase medium-chain family member 5	mmu00650	Butanoate metabolism	GO:0000166,GO:0004321,GO:0005524,GO:0005739,GO:0005759,GO:0006629,GO:0006631,GO:0006633,GO:0006637,GO:0015645,GO:0016874,GO:0031956,GO:0046872,GO:0047760	nucleotide binding|fatty-acyl-CoA synthase activity|ATP binding|mitochondrion|mitochondrial matrix|lipid metabolic process|fatty acid metabolic process|fatty acid biosynthetic process|acyl-CoA metabolic process|fatty acid ligase activity|ligase activity|medium-chain fatty acid-CoA ligase activity|metal ion binding|butyrate-CoA ligase activity			R-MMU-1430728,R-MMU-156580,R-MMU-156587,R-MMU-159424,R-MMU-177128,R-MMU-211859,R-MMU-9748784,R-MMU-9749641	Metabolism|Phase II - Conjugation of compounds|Amino Acid conjugation|Conjugation of carboxylic acids|Conjugation of salicylate with glycine|Biological oxidations|Drug ADME|Aspirin ADME
Acss1	6017.58	11025.5	1009.69	0.0915775	-3.44886	0	0	Down	9.36134	9.21048	9.62582	65.4271	68.7586	67.9171	68738	protein_coding	acyl-CoA synthetase short-chain family member 1	mmu00010,mmu00620,mmu00630,mmu00640	Glycolysis / Gluconeogenesis|Pyruvate metabolism|Glyoxylate and dicarboxylate metabolism|Propanoate metabolism	GO:0000166,GO:0003987,GO:0005524,GO:0005739,GO:0005759,GO:0006085,GO:0006629,GO:0016208,GO:0016874,GO:0019413,GO:0019427,GO:0019542,GO:0050218	nucleotide binding|acetate-CoA ligase activity|ATP binding|mitochondrion|mitochondrial matrix|acetyl-CoA biosynthetic process|lipid metabolic process|AMP binding|ligase activity|acetate biosynthetic process|acetyl-CoA biosynthetic process from acetate|propionate biosynthetic process|propionate-CoA ligase activity	WP662	Amino acid metabolism	R-MMU-1430728,R-MMU-211859,R-MMU-211945,R-MMU-71384	Metabolism|Biological oxidations|Phase I - Functionalization of compounds|Ethanol oxidation
Acss2	6797.53	11527.6	2067.44	0.179358	-2.47908	0	0	Down	23.9652	24.6512	25.0192	89.1955	89.6655	90.592	60525	protein_coding	acyl-CoA synthetase short-chain family member 2	mmu00010,mmu00620,mmu00630,mmu00640	Glycolysis / Gluconeogenesis|Pyruvate metabolism|Glyoxylate and dicarboxylate metabolism|Propanoate metabolism	GO:0000166,GO:0003987,GO:0005524,GO:0005737,GO:0005829,GO:0006085,GO:0006629,GO:0008610,GO:0016874,GO:0019413,GO:0019542,GO:0050218	nucleotide binding|acetate-CoA ligase activity|ATP binding|cytoplasm|cytosol|acetyl-CoA biosynthetic process|lipid metabolic process|lipid biosynthetic process|ligase activity|acetate biosynthetic process|propionate biosynthetic process|propionate-CoA ligase activity	WP336,WP1269,WP1252	Fatty acid biosynthesis|Fatty acid beta-oxidation|Amino acid conjugation of benzoic acid	R-MMU-1430728,R-MMU-1592230,R-MMU-1852241,R-MMU-211859,R-MMU-211945,R-MMU-2151201,R-MMU-71384	Metabolism|Mitochondrial biogenesis|Organelle biogenesis and maintenance|Biological oxidations|Phase I - Functionalization of compounds|Transcriptional activation of mitochondrial biogenesis|Ethanol oxidation
Acss2os	13.9236	23.2585	4.5886	0.197079	-2.34316	0.000949992	0.00163933	Down	0.263373	0.47046	0	0.89816	0.859806	0.690323	74945	non_coding	acyl-CoA synthetase short-chain family member 2%2C opposite strand			GO:0003674,GO:0005575,GO:0008150	molecular_function|cellular_component|biological_process
Acss3	504.36	719.687	289.034	0.401392	-1.31692	1.99932e-27	7.97783e-27	Down	2.026	1.50624	1.5353	2.70377	2.63779	2.94459	380660	protein_coding	acyl-CoA synthetase short-chain family member 3	mmu00640	Propanoate metabolism	GO:0000166,GO:0003674,GO:0003987,GO:0005524,GO:0005739,GO:0005759,GO:0006629,GO:0008150,GO:0016874,GO:0043231,GO:0047760,GO:0050218	nucleotide binding|molecular_function|acetate-CoA ligase activity|ATP binding|mitochondrion|mitochondrial matrix|lipid metabolic process|biological_process|ligase activity|intracellular membrane-bounded organelle|butyrate-CoA ligase activity|propionate-CoA ligase activity			R-MMU-1430728,R-MMU-556833,R-MMU-74182,R-MMU-77111	Metabolism|Metabolism of lipids|Ketone body metabolism|Synthesis of Ketone Bodies
Acta1	8.15761	2.85326	13.462	4.71477	2.23719	0.0128587	0.0196288	Up	0.298774	0.188364	0.378126	0.0684966	0.0516376	0	11459	protein_coding	actin%2C alpha 1%2C skeletal muscle			GO:0000166,GO:0001725,GO:0005515,GO:0005524,GO:0005737,GO:0005856,GO:0005865,GO:0005884,GO:0015629,GO:0016787,GO:0030017,GO:0030240,GO:0032991,GO:0048741	nucleotide binding|stress fiber|protein binding|ATP binding|cytoplasm|cytoskeleton|striated muscle thin filament|actin filament|actin cytoskeleton|hydrolase activity|sarcomere|skeletal muscle thin filament assembly|protein-containing complex|skeletal muscle fiber development	WP385,WP5056,WP5242	Myometrial relaxation and contraction pathways|Burn wound healing|Comprehensive IL-17A signaling	R-MMU-390522,R-MMU-397014	Striated Muscle Contraction|Muscle contraction
Acta2	8506.76	2069.24	14944.3	7.22266	2.85253	0	0	Up	169.48	180.272	182.361	17.3335	15.3334	15.6663	11475	protein_coding	actin%2C alpha 2%2C smooth muscle%2C aorta	mmu04371,mmu04926,mmu04270	Apelin signaling pathway|Relaxin signaling pathway|Vascular smooth muscle contraction	GO:0000166,GO:0001725,GO:0005515,GO:0005524,GO:0005604,GO:0005737,GO:0005856,GO:0006936,GO:0008217,GO:0014829,GO:0015629,GO:0016787,GO:0019901,GO:0030485,GO:0031514,GO:0061041,GO:0061870,GO:0061874,GO:0070374,GO:2000491	nucleotide binding|stress fiber|protein binding|ATP binding|basement membrane|cytoplasm|cytoskeleton|muscle contraction|regulation of blood pressure|vascular associated smooth muscle contraction|actin cytoskeleton|hydrolase activity|protein kinase binding|smooth muscle contractile fiber|motile cilium|regulation of wound healing|positive regulation of hepatic stellate cell migration|positive regul…	WP5242	Comprehensive IL-17A signaling	R-MMU-397014,R-MMU-445355	Muscle contraction|Smooth Muscle Contraction
Actc1	32.9167	1.62933	64.2041	39.3479	5.29821	4.44134e-11	1.15527e-10	Up	1.20948	1.32575	1.90361	0.0184134	0.037017	0.0185752	11464	protein_coding	actin%2C alpha%2C cardiac muscle 1	mmu04260,mmu04261,mmu05410,mmu05414	Cardiac muscle contraction|Adrenergic signaling in cardiomyocytes|Hypertrophic cardiomyopathy|Dilated cardiomyopathy	GO:0000146,GO:0000166,GO:0005515,GO:0005524,GO:0005737,GO:0005856,GO:0005884,GO:0007015,GO:0016787,GO:0017022,GO:0030017,GO:0030048,GO:0030240,GO:0031032,GO:0031674,GO:0033275,GO:0043066,GO:0045202,GO:0055003,GO:0055008,GO:0060047,GO:0060048,GO:0070252,GO:0098978	microfilament motor activity|nucleotide binding|protein binding|ATP binding|cytoplasm|cytoskeleton|actin filament|actin filament organization|hydrolase activity|myosin binding|sarcomere|actin filament-based movement|skeletal muscle thin filament assembly|actomyosin structure organization|I band|actin-myosin filament sliding|negative regulation of apoptotic process|synapse|cardiac myofibril assemb…	WP385	Myometrial relaxation and contraction pathways	R-MMU-162582,R-MMU-194315,R-MMU-390522,R-MMU-397014,R-MMU-8980692,R-MMU-9012999,R-MMU-9013026,R-MMU-9716542	Signal Transduction|Signaling by Rho GTPases|Striated Muscle Contraction|Muscle contraction|RHOA GTPase cycle|RHO GTPase cycle|RHOB GTPase cycle|Signaling by Rho GTPases, Miro GTPases and RHOBTB3
Actg2	424.808	7.3418	842.275	114.652	6.84112	1.70105e-81	1.32058e-80	Up	21.8152	23.5876	19.1989	0.102289	0.143944	0.123825	11468	protein_coding	actin%2C gamma 2%2C smooth muscle%2C enteric	mmu04270	Vascular smooth muscle contraction	GO:0000166,GO:0005524,GO:0005737,GO:0005856,GO:0016787,GO:0071944	nucleotide binding|ATP binding|cytoplasm|cytoskeleton|hydrolase activity|cell periphery			R-MMU-397014,R-MMU-445355	Muscle contraction|Smooth Muscle Contraction
Actn1	3644.82	1345.35	5944.29	4.4185	2.14356	0	0	Up	43.8327	41.2186	43.6488	6.29254	6.24378	6.58075	109711	protein_coding	actinin%2C alpha 1	mmu04510,mmu04520,mmu04530,mmu04810,mmu04670,mmu05203,mmu05146,mmu05322	Focal adhesion|Adherens junction|Tight junction|Regulation of actin cytoskeleton|Leukocyte transendothelial migration|Viral carcinogenesis|Amoebiasis|Systemic lupus erythematosus	GO:0001725,GO:0001726,GO:0003725,GO:0003779,GO:0005178,GO:0005509,GO:0005515,GO:0005519,GO:0005634,GO:0005737,GO:0005856,GO:0005884,GO:0005886,GO:0005903,GO:0005911,GO:0005916,GO:0005925,GO:0007015,GO:0016020,GO:0017166,GO:0019904,GO:0030017,GO:0030018,GO:0030036,GO:0030054,GO:0030141,GO:0030220,GO:0030374,GO:0030863,GO:0030864,GO:0030865,GO:0032127,GO:0036344,GO:0042803,GO:0042995,GO:0043197,GO:…	stress fiber|ruffle|double-stranded RNA binding|actin binding|integrin binding|calcium ion binding|protein binding|cytoskeletal regulatory protein binding|nucleus|cytoplasm|cytoskeleton|actin filament|plasma membrane|brush border|cell-cell junction|fascia adherens|focal adhesion|actin filament organization|membrane|vinculin binding|protein domain specific binding|sarcomere|Z disc|actin cytoskelet…	WP6,WP523,WP85	Integrin-mediated cell adhesion|Regulation of actin cytoskeleton|Focal adhesion	R-MMU-109582,R-MMU-114608,R-MMU-1500931,R-MMU-162582,R-MMU-194315,R-MMU-446353,R-MMU-446388,R-MMU-446728,R-MMU-76002,R-MMU-76005,R-MMU-9012999,R-MMU-9013405,R-MMU-9013418,R-MMU-9035034,R-MMU-9706574,R-MMU-9716542	Hemostasis|Platelet degranulation |Cell-Cell communication|Signal Transduction|Signaling by Rho GTPases|Cell-extracellular matrix interactions|Regulation of cytoskeletal remodeling and cell spreading by IPP complex components|Cell junction organization|Platelet activation, signaling and aggregation|Response to elevated platelet cytosolic Ca2+|RHO GTPase cycle|RHOD GTPase cycle|RHOBTB2 GTPase cycl…
Actr3b	23.0966	13.0948	33.0983	2.53031	1.33932	0.0140046	0.0212972	Up	0.39266	0.422857	0.434532	0.0604088	0.0404804	0.223444	242894	protein_coding	ARP3 actin-related protein 3B	mmu04144,mmu04530,mmu04810,mmu04666,mmu05132,mmu05135,mmu05100	Endocytosis|Tight junction|Regulation of actin cytoskeleton|Fc gamma R-mediated phagocytosis|Salmonella infection|Yersinia infection|Bacterial invasion of epithelial cells	GO:0000166,GO:0003674,GO:0003779,GO:0005524,GO:0005737,GO:0005856,GO:0008150,GO:0042995,GO:0051015	nucleotide binding|molecular_function|actin binding|ATP binding|cytoplasm|cytoskeleton|biological_process|cell projection|actin filament binding
Actrt3	2.38022	4.49352	0.266914	0.0644218	-3.95631	0.0268018	0.0392187	Down	0	0.0142187	0	0.0142188	0.0428767	0.100406	76652	protein_coding	actin related protein T3			GO:0001673,GO:0005515,GO:0005634,GO:0005737,GO:0005856	male germ cell nucleus|protein binding|nucleus|cytoplasm|cytoskeleton
Acy1	2941.42	5488.46	394.38	0.0718185	-3.7995	0	0	Down	8.94537	8.78288	7.04902	78.4433	74.7037	73.265	109652	protein_coding	aminoacylase 1	mmu00220	Arginine biosynthesis	GO:0004046,GO:0005737,GO:0006520,GO:0016787,GO:0042802,GO:0046872,GO:0070062	aminoacylase activity|cytoplasm|amino acid metabolic process|hydrolase activity|identical protein binding|metal ion binding|extracellular exosome			R-MMU-1430728,R-MMU-211859,R-MMU-5423646,R-MMU-9748784,R-MMU-9753281	Metabolism|Biological oxidations|Aflatoxin activation and detoxification|Drug ADME|Paracetamol ADME
Acy3	38960.2	72879.2	5041.11	0.0691718	-3.85367	0	0	Down	129.807	134.948	130.746	1254.88	1230.24	1267.4	71670	protein_coding	aspartoacylase (aminoacylase) 3			GO:0004046,GO:0005515,GO:0005737,GO:0005829,GO:0005886,GO:0016020,GO:0016324,GO:0016787,GO:0016788,GO:0016811,GO:0042802,GO:0046872	aminoacylase activity|protein binding|cytoplasm|cytosol|plasma membrane|membrane|apical plasma membrane|hydrolase activity|hydrolase activity, acting on ester bonds|hydrolase activity, acting on carbon-nitrogen (but not peptide) bonds, in linear amides|identical protein binding|metal ion binding			R-MMU-1430728,R-MMU-211859,R-MMU-5423646	Metabolism|Biological oxidations|Aflatoxin activation and detoxification
Acyp1	573.522	798.264	348.781	0.436876	-1.1947	1.08657e-36	5.12857e-36	Down	3.33333	3.3533	3.1691	4.88306	5.02946	4.89554	66204	protein_coding	acylphosphatase 1%2C erythrocyte (common) type	mmu00620	Pyruvate metabolism	GO:0003674,GO:0003998,GO:0008150,GO:0016787	molecular_function|acylphosphatase activity|biological_process|hydrolase activity
Acyp2	1023.22	1428.5	617.93	0.432469	-1.20933	1.41395e-53	8.24785e-53	Down	9.26441	7.92342	8.63515	13.1055	13.0388	13.0408	75572	protein_coding	acylphosphatase 2%2C muscle type	mmu00620	Pyruvate metabolism	GO:0003674,GO:0003998,GO:0005739,GO:0008150,GO:0016787,GO:0042802	molecular_function|acylphosphatase activity|mitochondrion|biological_process|hydrolase activity|identical protein binding
Adam11	278.461	183.628	373.294	2.03263	1.02335	1.27803e-13	3.62394e-13	Up	2.38569	2.29942	2.32807	0.661279	0.795617	0.80859	11488	protein_coding	a disintegrin and metallopeptidase domain 11			GO:0004222,GO:0005515,GO:0005886,GO:0006508,GO:0008237,GO:0016020,GO:0033555,GO:0042995,GO:0045184,GO:0045202,GO:0061367,GO:0061368	metalloendopeptidase activity|protein binding|plasma membrane|proteolysis|metallopeptidase activity|membrane|multicellular organismal response to stress|cell projection|establishment of protein localization|synapse|behavioral response to acetic acid induced pain|behavioral response to formalin induced pain			R-MMU-1266738,R-MMU-5682910	Developmental Biology|LGI-ADAM interactions
Adam12	1013.62	248.624	1778.62	7.15492	2.83894	6.30034e-164	8.26899e-163	Up	7.72726	7.77785	7.87709	0.893813	0.658847	0.590501	11489	protein_coding	a disintegrin and metallopeptidase domain 12 (meltrin alpha)			GO:0004222,GO:0005515,GO:0005654,GO:0005886,GO:0006508,GO:0007155,GO:0008233,GO:0008237,GO:0016020,GO:0016787,GO:0017124,GO:0045766,GO:0046872	metalloendopeptidase activity|protein binding|nucleoplasm|plasma membrane|proteolysis|cell adhesion|peptidase activity|metallopeptidase activity|membrane|hydrolase activity|SH3 domain binding|positive regulation of angiogenesis|metal ion binding			R-MMU-1474244,R-MMU-8941237	Extracellular matrix organization|Invadopodia formation
Adam19	687.657	118.818	1256.5	10.5781	3.40301	1.27007e-186	1.89587e-185	Up	6.01796	5.71563	6.14037	0.379276	0.331673	0.397911	11492	protein_coding	a disintegrin and metallopeptidase domain 19 (meltrin beta)			GO:0004222,GO:0005515,GO:0005634,GO:0005794,GO:0006508,GO:0006509,GO:0007507,GO:0008233,GO:0008237,GO:0009897,GO:0010628,GO:0016020,GO:0016485,GO:0016787,GO:0017124,GO:0042987,GO:0046872,GO:0062023,GO:1902945,GO:2000049	metalloendopeptidase activity|protein binding|nucleus|Golgi apparatus|proteolysis|membrane protein ectodomain proteolysis|heart development|peptidase activity|metallopeptidase activity|external side of plasma membrane|positive regulation of gene expression|membrane|protein processing|hydrolase activity|SH3 domain binding|amyloid precursor protein catabolic process|metal ion binding|collagen-conta…			R-MMU-1474244,R-MMU-8941237	Extracellular matrix organization|Invadopodia formation
Adam1a	59.4983	31.4343	87.5623	2.78709	1.47876	1.6371e-06	3.45552e-06	Up	0.750084	0.983149	1.12652	0.252315	0.209891	0.210647	280668	protein_coding	a disintegrin and metallopeptidase domain 1a			GO:0004222,GO:0005515,GO:0005886,GO:0006508,GO:0007339,GO:0007342,GO:0008233,GO:0008237,GO:0008584,GO:0009897,GO:0016020,GO:0016787,GO:0045121,GO:0046872,GO:1990913	metalloendopeptidase activity|protein binding|plasma membrane|proteolysis|binding of sperm to zona pellucida|fusion of sperm to egg plasma membrane involved in single fertilization|peptidase activity|metallopeptidase activity|male gonad development|external side of plasma membrane|membrane|hydrolase activity|membrane raft|metal ion binding|sperm head plasma membrane
Adam23	63.3612	11.4252	115.297	10.0892	3.33474	1.55485e-19	5.24553e-19	Up	0.626831	0.511707	0.64615	0.028887	0.0414802	0.0457925	23792	protein_coding	a disintegrin and metallopeptidase domain 23			GO:0004222,GO:0005515,GO:0005576,GO:0005886,GO:0006508,GO:0007155,GO:0008237,GO:0016020,GO:0042734,GO:0098978,GO:1990830	metalloendopeptidase activity|protein binding|extracellular region|plasma membrane|proteolysis|cell adhesion|metallopeptidase activity|membrane|presynaptic membrane|glutamatergic synapse|cellular response to leukemia inhibitory factor			R-MMU-1266738,R-MMU-5682910	Developmental Biology|LGI-ADAM interactions
Adam28	5.96544	1.62957	10.3013	6.30794	2.65717	0.0152217	0.0230452	Up	0.111669	0.0489617	0.0491435	0	0.0109367	0.0109761	13522	protein_coding	a disintegrin and metallopeptidase domain 28			GO:0004175,GO:0004222,GO:0005737,GO:0005739,GO:0005886,GO:0006508,GO:0008233,GO:0008237,GO:0009986,GO:0016020,GO:0016787,GO:0046872	endopeptidase activity|metalloendopeptidase activity|cytoplasm|mitochondrion|plasma membrane|proteolysis|peptidase activity|metallopeptidase activity|cell surface|membrane|hydrolase activity|metal ion binding
Adam33	31.0729	17.1571	44.9887	2.62306	1.39125	0.000689514	0.00120578	Up	0.310288	0.291719	0.292802	0.0689524	0.0586455	0.0963111	110751	protein_coding	a disintegrin and metallopeptidase domain 33			GO:0001817,GO:0004222,GO:0006508,GO:0008233,GO:0008237,GO:0008270,GO:0016020,GO:0016787,GO:0042127,GO:0046872	regulation of cytokine production|metalloendopeptidase activity|proteolysis|peptidase activity|metallopeptidase activity|zinc ion binding|membrane|hydrolase activity|regulation of cell population proliferation|metal ion binding
Adam4	26.2694	14.7122	37.8266	2.57406	1.36405	0.00433027	0.00699685	Up	0.350842	0.403992	0.71741	0.155383	0.0832989	0.135848	11498	protein_coding	a disintegrin and metallopeptidase domain 4			GO:0005886,GO:0008584,GO:0009897,GO:1990913	plasma membrane|male gonad development|external side of plasma membrane|sperm head plasma membrane
Adam5	62.8354	2.45382	123.217	50.3158	5.65294	8.73579e-19	2.88567e-18	Up	1.21732	1.39236	1.36302	0.0171898	0.00863927	0.0260112	11499	protein_coding	a disintegrin and metallopeptidase domain 5			GO:0004222,GO:0005515,GO:0005886,GO:0006508,GO:0007155,GO:0007339,GO:0008237,GO:0016020	metalloendopeptidase activity|protein binding|plasma membrane|proteolysis|cell adhesion|binding of sperm to zona pellucida|metallopeptidase activity|membrane	WP310	mRNA processing
Adam8	300.743	42.0378	559.447	13.3077	3.73419	1.3373e-89	1.11342e-88	Up	4.61928	4.36592	4.48524	0.282503	0.219425	0.161923	11501	protein_coding	a disintegrin and metallopeptidase domain 8			GO:0000902,GO:0001525,GO:0002102,GO:0002523,GO:0002675,GO:0002693,GO:0004222,GO:0005178,GO:0005509,GO:0005515,GO:0005737,GO:0005886,GO:0006508,GO:0006954,GO:0007160,GO:0008233,GO:0008237,GO:0008270,GO:0009986,GO:0016020,GO:0016787,GO:0022407,GO:0032010,GO:0032127,GO:0033089,GO:0042581,GO:0043406,GO:0043524,GO:0043534,GO:0045089,GO:0045670,GO:0045780,GO:0045785,GO:0046872,GO:0048247,GO:0048729,GO:…	cell morphogenesis|angiogenesis|podosome|leukocyte migration involved in inflammatory response|positive regulation of acute inflammatory response|positive regulation of cellular extravasation|metalloendopeptidase activity|integrin binding|calcium ion binding|protein binding|cytoplasm|plasma membrane|proteolysis|inflammatory response|cell-matrix adhesion|peptidase activity|metallopeptidase activit…			R-MMU-1474228,R-MMU-1474244,R-MMU-168249,R-MMU-168256,R-MMU-6798695	Degradation of the extracellular matrix|Extracellular matrix organization|Innate Immune System|Immune System|Neutrophil degranulation
Adamdec1	5.15141	0.819272	9.48355	11.5968	3.53566	0.00921694	0.0143418	Up	0.206046	0.0892264	0.100752	0.0223068	0	0	58860	protein_coding	ADAM-like%2C decysin 1			GO:0004222,GO:0005575,GO:0005576,GO:0006508,GO:0008233,GO:0008237,GO:0016787,GO:0046872	metalloendopeptidase activity|cellular_component|extracellular region|proteolysis|peptidase activity|metallopeptidase activity|hydrolase activity|metal ion binding
Adamts1	4635.72	1906.71	7364.72	3.86234	1.94947	0	0	Up	52.2977	49.711	50.1167	8.48813	8.75895	8.60714	11504	protein_coding	a disintegrin-like and metallopeptidase (reprolysin type) with thrombospondin type 1 motif%2C 1			GO:0001542,GO:0001822,GO:0004222,GO:0005515,GO:0005576,GO:0005604,GO:0006508,GO:0008201,GO:0008233,GO:0008237,GO:0008270,GO:0010976,GO:0016525,GO:0016787,GO:0030198,GO:0031012,GO:0031410,GO:0046872,GO:0060347,GO:0062023,GO:1900087,GO:1904707,GO:1904754	ovulation from ovarian follicle|kidney development|metalloendopeptidase activity|protein binding|extracellular region|basement membrane|proteolysis|heparin binding|peptidase activity|metallopeptidase activity|zinc ion binding|positive regulation of neuron projection development|negative regulation of angiogenesis|hydrolase activity|extracellular matrix organization|extracellular matrix|cytoplasmi…	WP1270	Endochondral ossification	R-MMU-392499,R-MMU-5173105,R-MMU-5173214,R-MMU-597592	Metabolism of proteins|O-linked glycosylation|O-glycosylation of TSR domain-containing proteins|Post-translational protein modification
Adamts10	1297.92	428.055	2167.78	5.06413	2.34031	2.81224e-197	4.40045e-196	Up	12.914	14.0682	13.8283	1.61111	1.85654	1.82272	224697	protein_coding	a disintegrin-like and metallopeptidase (reprolysin type) with thrombospondin type 1 motif%2C 10			GO:0001527,GO:0004222,GO:0005576,GO:0006508,GO:0008233,GO:0008237,GO:0016787,GO:0030198,GO:0031012,GO:0046872,GO:0062023	microfibril|metalloendopeptidase activity|extracellular region|proteolysis|peptidase activity|metallopeptidase activity|hydrolase activity|extracellular matrix organization|extracellular matrix|metal ion binding|collagen-containing extracellular matrix			R-MMU-392499,R-MMU-5173105,R-MMU-5173214,R-MMU-597592	Metabolism of proteins|O-linked glycosylation|O-glycosylation of TSR domain-containing proteins|Post-translational protein modification
Adamts12	389.029	71.7967	706.26	9.83238	3.29754	3.03762e-101	2.76744e-100	Up	2.99373	2.6014	2.59553	0.176315	0.205209	0.165382	239337	protein_coding	a disintegrin-like and metallopeptidase (reprolysin type) with thrombospondin type 1 motif%2C 12			GO:0001503,GO:0002062,GO:0004222,GO:0005576,GO:0006029,GO:0006508,GO:0007160,GO:0008233,GO:0008237,GO:0016477,GO:0016787,GO:0030167,GO:0030198,GO:0030199,GO:0031012,GO:0032331,GO:0043931,GO:0046872,GO:0050727,GO:0051603,GO:0071347,GO:0071356,GO:0071773,GO:1901509,GO:1902203,GO:1902548,GO:2001113	ossification|chondrocyte differentiation|metalloendopeptidase activity|extracellular region|proteoglycan metabolic process|proteolysis|cell-matrix adhesion|peptidase activity|metallopeptidase activity|cell migration|hydrolase activity|proteoglycan catabolic process|extracellular matrix organization|collagen fibril organization|extracellular matrix|negative regulation of chondrocyte differentiatio…			R-MMU-392499,R-MMU-5173105,R-MMU-5173214,R-MMU-597592	Metabolism of proteins|O-linked glycosylation|O-glycosylation of TSR domain-containing proteins|Post-translational protein modification
Adamts16	286.631	53.835	519.427	9.64358	3.26957	2.89638e-80	2.21942e-79	Up	1.98357	1.97847	1.98582	0.131289	0.159588	0.113962	271127	protein_coding	a disintegrin-like and metallopeptidase (reprolysin type) with thrombospondin type 1 motif%2C 16			GO:0001658,GO:0003073,GO:0004222,GO:0005576,GO:0006508,GO:0008233,GO:0008237,GO:0016787,GO:0030198,GO:0031012,GO:0046872,GO:0048232,GO:1902017	branching involved in ureteric bud morphogenesis|regulation of systemic arterial blood pressure|metalloendopeptidase activity|extracellular region|proteolysis|peptidase activity|metallopeptidase activity|hydrolase activity|extracellular matrix organization|extracellular matrix|metal ion binding|male gamete generation|regulation of cilium assembly			R-MMU-392499,R-MMU-5173105,R-MMU-5173214,R-MMU-597592	Metabolism of proteins|O-linked glycosylation|O-glycosylation of TSR domain-containing proteins|Post-translational protein modification
Adamts17	67.1178	12.2547	121.981	9.96007	3.31616	1.67834e-20	5.80933e-20	Up	0.401494	0.439093	0.376618	0.0212896	0.0213995	0.037584	233332	protein_coding	a disintegrin-like and metallopeptidase (reprolysin type) with thrombospondin type 1 motif%2C 17			GO:0004222,GO:0030198,GO:0031012,GO:0062023	metalloendopeptidase activity|extracellular matrix organization|extracellular matrix|collagen-containing extracellular matrix			R-MMU-392499,R-MMU-5173105,R-MMU-5173214,R-MMU-597592	Metabolism of proteins|O-linked glycosylation|O-glycosylation of TSR domain-containing proteins|Post-translational protein modification
Adamts18	3.84502	0.409881	7.28016	16.5926	4.05247	0.00822198	0.0128713	Up	0.031923	0.0248831	0.0280974	0	0	0.00313774	208936	protein_coding	a disintegrin-like and metallopeptidase (reprolysin type) with thrombospondin type 1 motif%2C 18			GO:0001654,GO:0004222,GO:0005576,GO:0006508,GO:0008233,GO:0008237,GO:0016787,GO:0030198,GO:0031012,GO:0046872,GO:0090331	eye development|metalloendopeptidase activity|extracellular region|proteolysis|peptidase activity|metallopeptidase activity|hydrolase activity|extracellular matrix organization|extracellular matrix|metal ion binding|negative regulation of platelet aggregation			R-MMU-392499,R-MMU-5173105,R-MMU-5173214,R-MMU-597592	Metabolism of proteins|O-linked glycosylation|O-glycosylation of TSR domain-containing proteins|Post-translational protein modification
Adamts2	2239.97	245.225	4234.71	17.266	4.10987	0	0	Up	18.9908	19.9477	19.8768	0.73689	0.796525	0.702272	216725	protein_coding	a disintegrin-like and metallopeptidase (reprolysin type) with thrombospondin type 1 motif%2C 2			GO:0004222,GO:0005576,GO:0006508,GO:0007283,GO:0008233,GO:0008237,GO:0008270,GO:0016485,GO:0016787,GO:0030198,GO:0030199,GO:0030324,GO:0030574,GO:0031012,GO:0043588,GO:0046872,GO:0062023	metalloendopeptidase activity|extracellular region|proteolysis|spermatogenesis|peptidase activity|metallopeptidase activity|zinc ion binding|protein processing|hydrolase activity|extracellular matrix organization|collagen fibril organization|lung development|collagen catabolic process|extracellular matrix|skin development|metal ion binding|collagen-containing extracellular matrix			R-MMU-1474244,R-MMU-1474290,R-MMU-1650814,R-MMU-392499,R-MMU-5173105,R-MMU-5173214,R-MMU-597592	Extracellular matrix organization|Collagen formation|Collagen biosynthesis and modifying enzymes|Metabolism of proteins|O-linked glycosylation|O-glycosylation of TSR domain-containing proteins|Post-translational protein modification
Adamts3	42.9694	26.1651	59.7736	2.28604	1.19285	0.00145396	0.00246291	Up	0.246104	0.200904	0.279709	0.100453	0.0390859	0.0686467	330119	protein_coding	a disintegrin-like and metallopeptidase (reprolysin type) with thrombospondin type 1 motif%2C 3			GO:0001701,GO:0004175,GO:0004222,GO:0005615,GO:0008233,GO:0010573,GO:0016485,GO:0030198,GO:0031012,GO:0032964,GO:1900748	in utero embryonic development|endopeptidase activity|metalloendopeptidase activity|extracellular space|peptidase activity|vascular endothelial growth factor production|protein processing|extracellular matrix organization|extracellular matrix|collagen biosynthetic process|positive regulation of vascular endothelial growth factor signaling pathway			R-MMU-1474244,R-MMU-1474290,R-MMU-1650814,R-MMU-392499,R-MMU-5173105,R-MMU-5173214,R-MMU-597592	Extracellular matrix organization|Collagen formation|Collagen biosynthesis and modifying enzymes|Metabolism of proteins|O-linked glycosylation|O-glycosylation of TSR domain-containing proteins|Post-translational protein modification
Adamts4	732.071	73.5099	1390.63	18.9277	4.24243	1.36812e-207	2.23831e-206	Up	7.0699	7.66003	7.50449	0.34528	0.214236	0.210708	240913	protein_coding	a disintegrin-like and metallopeptidase (reprolysin type) with thrombospondin type 1 motif%2C 4			GO:0002020,GO:0004222,GO:0005515,GO:0005576,GO:0005615,GO:0006508,GO:0008233,GO:0008237,GO:0016607,GO:0016787,GO:0030198,GO:0031012,GO:0042742,GO:0046872,GO:0062023	protease binding|metalloendopeptidase activity|protein binding|extracellular region|extracellular space|proteolysis|peptidase activity|metallopeptidase activity|nuclear speck|hydrolase activity|extracellular matrix organization|extracellular matrix|defense response to bacterium|metal ion binding|collagen-containing extracellular matrix	WP1270	Endochondral ossification	R-MMU-1474228,R-MMU-1474244,R-MMU-392499,R-MMU-5173105,R-MMU-5173214,R-MMU-597592	Degradation of the extracellular matrix|Extracellular matrix organization|Metabolism of proteins|O-linked glycosylation|O-glycosylation of TSR domain-containing proteins|Post-translational protein modification
Adamts5	1721.69	951.196	2492.19	2.61977	1.38944	5.57643e-110	5.44827e-109	Up	10.4112	9.95139	10.1621	2.48216	2.67225	2.49408	23794	protein_coding	a disintegrin-like and metallopeptidase (reprolysin type) with thrombospondin type 1 motif%2C 5 (aggrecanase-2)			GO:0003180,GO:0003184,GO:0003203,GO:0004175,GO:0004222,GO:0005576,GO:0005615,GO:0006508,GO:0007520,GO:0008201,GO:0008233,GO:0008237,GO:0008270,GO:0016787,GO:0022617,GO:0030198,GO:0031012,GO:0042742,GO:0042802,GO:0046872,GO:0050840,GO:0062023,GO:0120163	aortic valve morphogenesis|pulmonary valve morphogenesis|endocardial cushion morphogenesis|endopeptidase activity|metalloendopeptidase activity|extracellular region|extracellular space|proteolysis|myoblast fusion|heparin binding|peptidase activity|metallopeptidase activity|zinc ion binding|hydrolase activity|extracellular matrix disassembly|extracellular matrix organization|extracellular matrix|d…	WP1270	Endochondral ossification	R-MMU-1474228,R-MMU-1474244,R-MMU-392499,R-MMU-5173105,R-MMU-5173214,R-MMU-597592	Degradation of the extracellular matrix|Extracellular matrix organization|Metabolism of proteins|O-linked glycosylation|O-glycosylation of TSR domain-containing proteins|Post-translational protein modification
Adamts7	323.966	117.953	529.979	4.49381	2.16794	9.5755e-53	5.53578e-52	Up	1.74556	1.8774	2.04164	0.293435	0.274905	0.258652	108153	protein_coding	a disintegrin-like and metallopeptidase (reprolysin type) with thrombospondin type 1 motif%2C 7			GO:0001503,GO:0002062,GO:0004222,GO:0005576,GO:0006029,GO:0006508,GO:0008233,GO:0008237,GO:0009986,GO:0016787,GO:0030198,GO:0030199,GO:0031012,GO:0032331,GO:0043931,GO:0046872,GO:0051603,GO:0071347,GO:0071356,GO:0071773	ossification|chondrocyte differentiation|metalloendopeptidase activity|extracellular region|proteoglycan metabolic process|proteolysis|peptidase activity|metallopeptidase activity|cell surface|hydrolase activity|extracellular matrix organization|collagen fibril organization|extracellular matrix|negative regulation of chondrocyte differentiation|ossification involved in bone maturation|metal ion b…			R-MMU-392499,R-MMU-5173105,R-MMU-5173214,R-MMU-597592	Metabolism of proteins|O-linked glycosylation|O-glycosylation of TSR domain-containing proteins|Post-translational protein modification
Adamtsl1	337.142	139.976	534.307	3.81683	1.93237	4.22761e-47	2.29866e-46	Up	1.72908	1.68727	1.70637	0.319562	0.300654	0.260474	77739	protein_coding	ADAMTS-like 1			GO:0004222,GO:0005576,GO:0030198,GO:0031012,GO:0062023	metalloendopeptidase activity|extracellular region|extracellular matrix organization|extracellular matrix|collagen-containing extracellular matrix			R-MMU-392499,R-MMU-5173105,R-MMU-5173214,R-MMU-597592	Metabolism of proteins|O-linked glycosylation|O-glycosylation of TSR domain-containing proteins|Post-translational protein modification
Adamtsl2	1715.2	991.864	2438.55	2.45878	1.29794	4.46585e-95	3.84561e-94	Up	20.4231	21.8171	21.5551	5.85888	5.55261	5.61482	77794	protein_coding	ADAMTS-like 2			GO:0004222,GO:0005515,GO:0005576,GO:0030198,GO:0030512,GO:0031012,GO:0050436,GO:0060481	metalloendopeptidase activity|protein binding|extracellular region|extracellular matrix organization|negative regulation of transforming growth factor beta receptor signaling pathway|extracellular matrix|microfibril binding|lobar bronchus epithelium development			R-MMU-392499,R-MMU-5173105,R-MMU-5173214,R-MMU-597592	Metabolism of proteins|O-linked glycosylation|O-glycosylation of TSR domain-containing proteins|Post-translational protein modification
Adamtsl4	355.375	170.951	539.799	3.15767	1.65886	6.00059e-33	2.65407e-32	Up	3.86372	4.55713	4.52273	0.728637	0.982955	0.980049	229595	protein_coding	ADAMTS-like 4			GO:0002020,GO:0002064,GO:0005576,GO:0005614,GO:0006915,GO:0030198,GO:0031012,GO:0042802,GO:0043065,GO:0070285	protease binding|epithelial cell development|extracellular region|interstitial matrix|apoptotic process|extracellular matrix organization|extracellular matrix|identical protein binding|positive regulation of apoptotic process|pigment cell development			R-MMU-392499,R-MMU-5173105,R-MMU-5173214,R-MMU-597592	Metabolism of proteins|O-linked glycosylation|O-glycosylation of TSR domain-containing proteins|Post-translational protein modification
Adamtsl5	241.585	56.806	426.365	7.5116	2.90912	1.3817e-55	8.26349e-55	Up	4.6118	4.30799	4.56091	0.455252	0.262698	0.459251	66548	protein_coding	ADAMTS-like 5			GO:0001527,GO:0005576,GO:0008201,GO:0031012,GO:0050436,GO:0062023	microfibril|extracellular region|heparin binding|extracellular matrix|microfibril binding|collagen-containing extracellular matrix			R-MMU-392499,R-MMU-5173105,R-MMU-5173214,R-MMU-597592	Metabolism of proteins|O-linked glycosylation|O-glycosylation of TSR domain-containing proteins|Post-translational protein modification
Adck1	669.222	903.814	434.63	0.480755	-1.05662	3.73957e-30	1.57403e-29	Down	3.83079	3.34204	3.6135	4.76494	5.20862	4.75338	72113	protein_coding	aarF domain containing kinase 1			GO:0000166,GO:0003674,GO:0004672,GO:0004674,GO:0005524,GO:0005576,GO:0005739,GO:0005743,GO:0006468,GO:0007005,GO:0010637,GO:0016301,GO:0016310,GO:0016740,GO:0031966,GO:0055088,GO:1903852	nucleotide binding|molecular_function|protein kinase activity|protein serine/threonine kinase activity|ATP binding|extracellular region|mitochondrion|mitochondrial inner membrane|protein phosphorylation|mitochondrion organization|negative regulation of mitochondrial fusion|kinase activity|phosphorylation|transferase activity|mitochondrial membrane|lipid homeostasis|positive regulation of cristae …
Adcy10	4.01848	7.77134	0.265623	0.0372586	-4.74628	0.0023388	0.00388198	Down	0	0	0.0027505	0.0164421	0.0082635	0.0276442	271639	protein_coding	adenylate cyclase 10	mmu00230,mmu04371,mmu04024,mmu04935,mmu04713,mmu04714	Purine metabolism|Apelin signaling pathway|cAMP signaling pathway|Growth hormone synthesis, secretion and action|Circadian entrainment|Thermogenesis	GO:0000166,GO:0000287,GO:0003351,GO:0004016,GO:0005515,GO:0005524,GO:0005634,GO:0005737,GO:0005739,GO:0005829,GO:0005856,GO:0005886,GO:0006171,GO:0007283,GO:0009190,GO:0015630,GO:0016020,GO:0016324,GO:0016829,GO:0030145,GO:0030424,GO:0030425,GO:0030426,GO:0031514,GO:0035556,GO:0042995,GO:0043025,GO:0043065,GO:0045177,GO:0045178,GO:0046872,GO:0048471,GO:0051117,GO:0071241,GO:0071890	nucleotide binding|magnesium ion binding|epithelial cilium movement involved in extracellular fluid movement|adenylate cyclase activity|protein binding|ATP binding|nucleus|cytoplasm|mitochondrion|cytosol|cytoskeleton|plasma membrane|cAMP biosynthetic process|spermatogenesis|cyclic nucleotide biosynthetic process|microtubule cytoskeleton|membrane|apical plasma membrane|lyase activity|manganese ion…	WP2185	Purine metabolism	R-MMU-162582,R-MMU-5358351,R-MMU-5610787	Signal Transduction|Signaling by Hedgehog|Hedgehog 'off' state
Adcy3	303.524	77.5174	529.53	6.82977	2.77184	2.29953e-70	1.61103e-69	Up	3.70118	3.6346	3.94451	0.386181	0.393883	0.303637	104111	protein_coding	adenylate cyclase 3	mmu00230,mmu04015,mmu04371,mmu04020,mmu04072,mmu04024,mmu04022,mmu04114,mmu04540,mmu04611,mmu04062,mmu04911,mmu04923,mmu04912,mmu04913,mmu04915,mmu04914,mmu04921,mmu04926,mmu04935,mmu04918,mmu04928,mmu04916,mmu04925,mmu04927,mmu04261,mmu04270,mmu04970,mmu04971,mmu04972,mmu04976,mmu04962,mmu04724,mmu04727,mmu04725,mmu04723,mmu04740,mmu04750,mmu04211,mmu04213,mmu04713,mmu04714,mmu05200,mmu05207,mmu…	Purine metabolism|Rap1 signaling pathway|Apelin signaling pathway|Calcium signaling pathway|Phospholipase D signaling pathway|cAMP signaling pathway|cGMP-PKG signaling pathway|Oocyte meiosis|Gap junction|Platelet activation|Chemokine signaling pathway|Insulin secretion|Regulation of lipolysis in adipocytes|GnRH signaling pathway|Ovarian steroidogenesis|Estrogen signaling pathway|Progesterone-medi…	GO:0000166,GO:0004016,GO:0005515,GO:0005516,GO:0005524,GO:0005634,GO:0005737,GO:0005794,GO:0005886,GO:0005929,GO:0006171,GO:0007189,GO:0007190,GO:0007338,GO:0007340,GO:0007608,GO:0008294,GO:0008355,GO:0009190,GO:0016020,GO:0016829,GO:0016849,GO:0030317,GO:0035556,GO:0042995,GO:0045121,GO:0046872,GO:0050896,GO:0060170,GO:1904322	nucleotide binding|adenylate cyclase activity|protein binding|calmodulin binding|ATP binding|nucleus|cytoplasm|Golgi apparatus|plasma membrane|cilium|cAMP biosynthetic process|adenylate cyclase-activating G protein-coupled receptor signaling pathway|activation of adenylate cyclase activity|single fertilization|acrosome reaction|sensory perception of smell|calcium- and calmodulin-responsive adenyl…	WP553,WP232,WP2185,WP2292,WP385	Calcium regulation in cardiac cells|G protein signaling pathways|Purine metabolism|Chemokine signaling pathway|Myometrial relaxation and contraction pathways	R-MMU-111885,R-MMU-111931,R-MMU-111933,R-MMU-111996,R-MMU-111997,R-MMU-112040,R-MMU-112043,R-MMU-112314,R-MMU-112315,R-MMU-112316,R-MMU-1489509,R-MMU-162582,R-MMU-163615,R-MMU-170660,R-MMU-170670,R-MMU-372790,R-MMU-388396,R-MMU-418594,R-MMU-418597,R-MMU-5358351,R-MMU-5610787,R-MMU-9006925,R-MMU-977443,R-MMU-977444,R-MMU-991365	Opioid Signalling|PKA-mediated phosphorylation of CREB|Calmodulin induced events|Ca-dependent events|CaM pathway|G-protein mediated events|PLC beta mediated events|Neurotransmitter receptors and postsynaptic signal transmission|Transmission across Chemical Synapses|Neuronal System|DAG and IP3 signaling|Signal Transduction|PKA activation|Adenylate cyclase activating pathway|Adenylate cyclase inhib…
Adcy7	1066.81	110.188	2023.43	18.3625	4.19869	0	0	Up	9.21469	9.27887	9.32804	0.322619	0.339025	0.332849	11513	protein_coding	adenylate cyclase 7	mmu00230,mmu04015,mmu04371,mmu04020,mmu04072,mmu04024,mmu04022,mmu04114,mmu04540,mmu04611,mmu04062,mmu04911,mmu04923,mmu04912,mmu04913,mmu04915,mmu04914,mmu04921,mmu04926,mmu04935,mmu04918,mmu04928,mmu04916,mmu04925,mmu04927,mmu04261,mmu04270,mmu04970,mmu04971,mmu04972,mmu04976,mmu04724,mmu04727,mmu04725,mmu04723,mmu04750,mmu04211,mmu04213,mmu04713,mmu04714,mmu05200,mmu05207,mmu05166,mmu05163,mmu…	Purine metabolism|Rap1 signaling pathway|Apelin signaling pathway|Calcium signaling pathway|Phospholipase D signaling pathway|cAMP signaling pathway|cGMP-PKG signaling pathway|Oocyte meiosis|Gap junction|Platelet activation|Chemokine signaling pathway|Insulin secretion|Regulation of lipolysis in adipocytes|GnRH signaling pathway|Ovarian steroidogenesis|Estrogen signaling pathway|Progesterone-medi…	GO:0000166,GO:0002819,GO:0004016,GO:0005524,GO:0005886,GO:0006171,GO:0007189,GO:0007190,GO:0007193,GO:0009190,GO:0016020,GO:0016829,GO:0016849,GO:0035556,GO:0046872,GO:0071285,GO:0071361,GO:1900016	nucleotide binding|regulation of adaptive immune response|adenylate cyclase activity|ATP binding|plasma membrane|cAMP biosynthetic process|adenylate cyclase-activating G protein-coupled receptor signaling pathway|activation of adenylate cyclase activity|adenylate cyclase-inhibiting G protein-coupled receptor signaling pathway|cyclic nucleotide biosynthetic process|membrane|lyase activity|phosphor…	WP553,WP232,WP2185,WP2292,WP385	Calcium regulation in cardiac cells|G protein signaling pathways|Purine metabolism|Chemokine signaling pathway|Myometrial relaxation and contraction pathways	R-MMU-111885,R-MMU-111931,R-MMU-111933,R-MMU-111996,R-MMU-111997,R-MMU-112040,R-MMU-112043,R-MMU-112314,R-MMU-112315,R-MMU-112316,R-MMU-1489509,R-MMU-162582,R-MMU-163615,R-MMU-170660,R-MMU-170670,R-MMU-372790,R-MMU-388396,R-MMU-418594,R-MMU-418597,R-MMU-5358351,R-MMU-5610787,R-MMU-9006925,R-MMU-977443,R-MMU-977444,R-MMU-991365	Opioid Signalling|PKA-mediated phosphorylation of CREB|Calmodulin induced events|Ca-dependent events|CaM pathway|G-protein mediated events|PLC beta mediated events|Neurotransmitter receptors and postsynaptic signal transmission|Transmission across Chemical Synapses|Neuronal System|DAG and IP3 signaling|Signal Transduction|PKA activation|Adenylate cyclase activating pathway|Adenylate cyclase inhib…
Adcy8	3.35421	0	6.70842	29.7996	4.89722	0.00230157	0.00382208	Up	0.0328758	0.037371	0.0643024	0	0	0	11514	protein_coding	adenylate cyclase 8	mmu00230,mmu04015,mmu04371,mmu04020,mmu04072,mmu04024,mmu04022,mmu04114,mmu04540,mmu04611,mmu04062,mmu04911,mmu04923,mmu04912,mmu04913,mmu04915,mmu04914,mmu04921,mmu04926,mmu04935,mmu04918,mmu04928,mmu04916,mmu04925,mmu04927,mmu04261,mmu04270,mmu04970,mmu04971,mmu04972,mmu04976,mmu04724,mmu04727,mmu04725,mmu04720,mmu04723,mmu04742,mmu04750,mmu04211,mmu04213,mmu04713,mmu04714,mmu05200,mmu05207,mmu…	Purine metabolism|Rap1 signaling pathway|Apelin signaling pathway|Calcium signaling pathway|Phospholipase D signaling pathway|cAMP signaling pathway|cGMP-PKG signaling pathway|Oocyte meiosis|Gap junction|Platelet activation|Chemokine signaling pathway|Insulin secretion|Regulation of lipolysis in adipocytes|GnRH signaling pathway|Ovarian steroidogenesis|Estrogen signaling pathway|Progesterone-medi…	GO:0000166,GO:0003779,GO:0004016,GO:0004862,GO:0005515,GO:0005516,GO:0005524,GO:0005886,GO:0005901,GO:0005905,GO:0006171,GO:0007189,GO:0007204,GO:0007613,GO:0007616,GO:0007626,GO:0008294,GO:0009190,GO:0010255,GO:0014069,GO:0015629,GO:0016020,GO:0016323,GO:0016324,GO:0016829,GO:0016849,GO:0019902,GO:0019933,GO:0030234,GO:0030424,GO:0030425,GO:0031410,GO:0031915,GO:0032024,GO:0032793,GO:0032809,GO:…	nucleotide binding|actin binding|adenylate cyclase activity|cAMP-dependent protein kinase inhibitor activity|protein binding|calmodulin binding|ATP binding|plasma membrane|caveola|clathrin-coated pit|cAMP biosynthetic process|adenylate cyclase-activating G protein-coupled receptor signaling pathway|positive regulation of cytosolic calcium ion concentration|memory|long-term memory|locomotory behav…	WP553,WP232,WP2185,WP2292,WP385	Calcium regulation in cardiac cells|G protein signaling pathways|Purine metabolism|Chemokine signaling pathway|Myometrial relaxation and contraction pathways	R-MMU-111885,R-MMU-111931,R-MMU-111933,R-MMU-111996,R-MMU-111997,R-MMU-112040,R-MMU-112043,R-MMU-112314,R-MMU-112315,R-MMU-112316,R-MMU-1489509,R-MMU-162582,R-MMU-163615,R-MMU-170660,R-MMU-170670,R-MMU-372790,R-MMU-388396,R-MMU-418594,R-MMU-418597,R-MMU-5358351,R-MMU-5610787,R-MMU-9006925,R-MMU-977443,R-MMU-977444,R-MMU-991365	Opioid Signalling|PKA-mediated phosphorylation of CREB|Calmodulin induced events|Ca-dependent events|CaM pathway|G-protein mediated events|PLC beta mediated events|Neurotransmitter receptors and postsynaptic signal transmission|Transmission across Chemical Synapses|Neuronal System|DAG and IP3 signaling|Signal Transduction|PKA activation|Adenylate cyclase activating pathway|Adenylate cyclase inhib…
Adcyap1r1	147.842	32.2451	263.438	8.17116	3.03054	3.32146e-40	1.649e-39	Up	1.17241	1.33652	1.25358	0.0951947	0.0995136	0.107555	11517	protein_coding	adenylate cyclase activating polypeptide 1 receptor 1	mmu04024,mmu04080,mmu04911,mmu04924,mmu04713	cAMP signaling pathway|Neuroactive ligand-receptor interaction|Insulin secretion|Renin secretion|Circadian entrainment	GO:0004888,GO:0004930,GO:0004999,GO:0005515,GO:0005737,GO:0005768,GO:0005791,GO:0005886,GO:0005901,GO:0005923,GO:0007165,GO:0007166,GO:0007186,GO:0007188,GO:0007202,GO:0007275,GO:0007283,GO:0008179,GO:0008528,GO:0009986,GO:0010524,GO:0016020,GO:0017046,GO:0019933,GO:0030154,GO:0031267,GO:0042923,GO:0043005,GO:0043231,GO:0043235,GO:0043950,GO:0051057,GO:0060548,GO:0060732	transmembrane signaling receptor activity|G protein-coupled receptor activity|vasoactive intestinal polypeptide receptor activity|protein binding|cytoplasm|endosome|rough endoplasmic reticulum|plasma membrane|caveola|bicellular tight junction|signal transduction|cell surface receptor signaling pathway|G protein-coupled receptor signaling pathway|adenylate cyclase-modulating G protein-coupled rece…	WP1266,WP1396,WP456	SIDS susceptibility pathways|GPCRs, non-odorant |GPCRs, class B secretin-like	R-MMU-162582,R-MMU-372790,R-MMU-373080,R-MMU-388396,R-MMU-418555,R-MMU-420092,R-MMU-500792	Signal Transduction|Signaling by GPCR|Class B/2 (Secretin family receptors)|GPCR downstream signalling|G alpha (s) signalling events|Glucagon-type ligand receptors|GPCR ligand binding
Add3	3368.68	4506.25	2231.11	0.495112	-1.01417	5.19964e-106	4.93622e-105	Down	13.6016	13.7471	13.6163	18.4373	18.1191	17.7449	27360	protein_coding	adducin 3 (gamma)			GO:0000794,GO:0003779,GO:0005080,GO:0005200,GO:0005516,GO:0005737,GO:0005856,GO:0005886,GO:0005903,GO:0005911,GO:0005938,GO:0009410,GO:0014069,GO:0016020,GO:0045907,GO:0051015,GO:0051016,GO:0051495	condensed nuclear chromosome|actin binding|protein kinase C binding|structural constituent of cytoskeleton|calmodulin binding|cytoplasm|cytoskeleton|plasma membrane|brush border|cell-cell junction|cell cortex|response to xenobiotic stimulus|postsynaptic density|membrane|positive regulation of vasoconstriction|actin filament binding|barbed-end actin filament capping|positive regulation of cytoskel…			R-MMU-162582,R-MMU-194315,R-MMU-382551,R-MMU-5223345,R-MMU-9012999,R-MMU-9013405,R-MMU-9035034,R-MMU-9716542	Signal Transduction|Signaling by Rho GTPases|Transport of small molecules|Miscellaneous transport and binding events|RHO GTPase cycle|RHOD GTPase cycle|RHOF GTPase cycle|Signaling by Rho GTPases, Miro GTPases and RHOBTB3
Adgb	11.4733	4.90715	18.0395	3.6801	1.87974	0.00744897	0.0117324	Up	0.100884	0.0938277	0.10763	0.0268082	0.0089822	0.0180291	215772	protein_coding	androglobin			GO:0004198,GO:0005515,GO:0005929,GO:0006508,GO:0007283,GO:0019825,GO:0020037,GO:0030154,GO:0031514,GO:0036126,GO:0042995,GO:0097225,GO:0097227	calcium-dependent cysteine-type endopeptidase activity|protein binding|cilium|proteolysis|spermatogenesis|oxygen binding|heme binding|cell differentiation|motile cilium|sperm flagellum|cell projection|sperm midpiece|sperm annulus
Adgra1	238.333	3.66356	473.003	128.787	7.00884	5.9372e-45	3.14487e-44	Up	3.20996	3.42811	3.23416	0.0111303	0.0279695	0.0112281	52389	protein_coding	adhesion G protein-coupled receptor A1			GO:0003674,GO:0004888,GO:0004930,GO:0005886,GO:0007166,GO:0007186,GO:0014069,GO:0016020,GO:0098978	molecular_function|transmembrane signaling receptor activity|G protein-coupled receptor activity|plasma membrane|cell surface receptor signaling pathway|G protein-coupled receptor signaling pathway|postsynaptic density|membrane|glutamatergic synapse
Adgra2	1293.96	723.543	1864.38	2.57662	1.36548	1.12118e-88	9.24297e-88	Up	10.5963	10.7397	10.578	2.71576	2.79401	2.6199	78560	protein_coding	adhesion G protein-coupled receptor A2			GO:0001525,GO:0002040,GO:0004888,GO:0004930,GO:0005886,GO:0007165,GO:0007166,GO:0007186,GO:0007417,GO:0009986,GO:0010595,GO:0016020,GO:0016055,GO:0042995,GO:0043542,GO:0045765,GO:0050920,GO:0090210,GO:0090263,GO:1900747,GO:1990909	angiogenesis|sprouting angiogenesis|transmembrane signaling receptor activity|G protein-coupled receptor activity|plasma membrane|signal transduction|cell surface receptor signaling pathway|G protein-coupled receptor signaling pathway|central nervous system development|cell surface|positive regulation of endothelial cell migration|membrane|Wnt signaling pathway|cell projection|endothelial cell mi…	WP1397	GPCRs, odorant
Adgra3	2521.89	3532.15	1511.62	0.427962	-1.22445	3.16454e-124	3.35598e-123	Down	11.2724	11.6684	11.1386	17.3015	17.3062	17.6596	70693	protein_coding	adhesion G protein-coupled receptor A3			GO:0004888,GO:0004930,GO:0005886,GO:0007165,GO:0007166,GO:0007186,GO:0009897,GO:0016020	transmembrane signaling receptor activity|G protein-coupled receptor activity|plasma membrane|signal transduction|cell surface receptor signaling pathway|G protein-coupled receptor signaling pathway|external side of plasma membrane|membrane	WP1397	GPCRs, odorant
Adgrb2	22.4367	6.13133	38.7422	6.32569	2.66122	1.76724e-06	3.72394e-06	Up	0.212234	0.264497	0.222037	0.0384727	0.0145017	0.0194053	230775	protein_coding	adhesion G protein-coupled receptor B2			GO:0004888,GO:0004930,GO:0005515,GO:0005886,GO:0007165,GO:0007166,GO:0007186,GO:0007189,GO:0007422,GO:0016020,GO:0016525,GO:0033173,GO:0051965	transmembrane signaling receptor activity|G protein-coupled receptor activity|protein binding|plasma membrane|signal transduction|cell surface receptor signaling pathway|G protein-coupled receptor signaling pathway|adenylate cyclase-activating G protein-coupled receptor signaling pathway|peripheral nervous system development|membrane|negative regulation of angiogenesis|calcineurin-NFAT signaling …	WP1396	GPCRs, non-odorant
Adgrd1	72.6654	22.4729	122.858	5.47187	2.45203	2.31827e-15	6.93755e-15	Up	0.658745	0.87432	0.796404	0.121294	0.0660402	0.0917696	243277	protein_coding	adhesion G protein-coupled receptor D1			GO:0004888,GO:0004930,GO:0005654,GO:0005886,GO:0007166,GO:0007186,GO:0007189,GO:0016020	transmembrane signaling receptor activity|G protein-coupled receptor activity|nucleoplasm|plasma membrane|cell surface receptor signaling pathway|G protein-coupled receptor signaling pathway|adenylate cyclase-activating G protein-coupled receptor signaling pathway|membrane	WP1397	GPCRs, odorant
Adgre1	1701.85	258.225	3145.48	12.1772	3.60611	0	0	Up	32.2174	32.4668	30.0323	1.49366	1.92112	1.69311	13733	protein_coding	adhesion G protein-coupled receptor E1			GO:0002250,GO:0002376,GO:0004888,GO:0004930,GO:0005509,GO:0005886,GO:0007165,GO:0007166,GO:0007186,GO:0007189,GO:0009897,GO:0016020,GO:0071944	adaptive immune response|immune system process|transmembrane signaling receptor activity|G protein-coupled receptor activity|calcium ion binding|plasma membrane|signal transduction|cell surface receptor signaling pathway|G protein-coupled receptor signaling pathway|adenylate cyclase-activating G protein-coupled receptor signaling pathway|external side of plasma membrane|membrane|cell periphery	WP1396,WP456	GPCRs, non-odorant |GPCRs, class B secretin-like	R-MMU-162582,R-MMU-372790,R-MMU-373080,R-MMU-500792	Signal Transduction|Signaling by GPCR|Class B/2 (Secretin family receptors)|GPCR ligand binding
Adgre4	28.9412	7.77909	50.1034	6.45151	2.68964	1.15116e-06	2.45272e-06	Up	0.498265	0.477774	0.471813	0.115592	0.00774589	0.0233214	52614	protein_coding	adhesion G protein-coupled receptor E4			GO:0004888,GO:0004930,GO:0005509,GO:0005886,GO:0007165,GO:0007166,GO:0007173,GO:0007186,GO:0007189,GO:0009986,GO:0016020	transmembrane signaling receptor activity|G protein-coupled receptor activity|calcium ion binding|plasma membrane|signal transduction|cell surface receptor signaling pathway|epidermal growth factor receptor signaling pathway|G protein-coupled receptor signaling pathway|adenylate cyclase-activating G protein-coupled receptor signaling pathway|cell surface|membrane	WP1396	GPCRs, non-odorant
Adgrf1	38.4726	19.9864	56.9588	2.84777	1.50983	7.26732e-05	0.000137562	Up	0.460353	0.368444	0.310856	0.0694177	0.10198	0.0915743	77596	protein_coding	adhesion G protein-coupled receptor F1			GO:0004888,GO:0004930,GO:0004949,GO:0005515,GO:0005886,GO:0006112,GO:0007165,GO:0007166,GO:0007186,GO:0007189,GO:0007416,GO:0007613,GO:0016020,GO:0019216,GO:0031175,GO:0031410,GO:0032793,GO:0038171,GO:0045444	transmembrane signaling receptor activity|G protein-coupled receptor activity|cannabinoid receptor activity|protein binding|plasma membrane|energy reserve metabolic process|signal transduction|cell surface receptor signaling pathway|G protein-coupled receptor signaling pathway|adenylate cyclase-activating G protein-coupled receptor signaling pathway|synapse assembly|memory|membrane|regulation of …	WP1397	GPCRs, odorant
Adgrg2	281.306	26.1282	536.485	20.54	4.36036	1.57331e-88	1.29491e-87	Up	2.74234	3.2046	2.98484	0.0843324	0.0892292	0.111938	237175	protein_coding	adhesion G protein-coupled receptor G2			GO:0004888,GO:0004930,GO:0005829,GO:0005886,GO:0007165,GO:0007166,GO:0007189,GO:0016020,GO:0016324	transmembrane signaling receptor activity|G protein-coupled receptor activity|cytosol|plasma membrane|signal transduction|cell surface receptor signaling pathway|adenylate cyclase-activating G protein-coupled receptor signaling pathway|membrane|apical plasma membrane	WP1396,WP456	GPCRs, non-odorant |GPCRs, class B secretin-like
Adgrg3	338.567	157.766	519.367	3.29037	1.71825	2.50838e-26	9.7934e-26	Up	3.78639	3.32838	3.37318	0.484721	0.909484	0.700869	54672	protein_coding	adhesion G protein-coupled receptor G3			GO:0004888,GO:0004930,GO:0005886,GO:0007165,GO:0007166,GO:0007186,GO:0007189,GO:0016020,GO:0030183,GO:0030334,GO:0032792,GO:1901223	transmembrane signaling receptor activity|G protein-coupled receptor activity|plasma membrane|signal transduction|cell surface receptor signaling pathway|G protein-coupled receptor signaling pathway|adenylate cyclase-activating G protein-coupled receptor signaling pathway|membrane|B cell differentiation|regulation of cell migration|negative regulation of CREB transcription factor activity|negativ…	WP1397	GPCRs, odorant	R-MMU-168249,R-MMU-168256,R-MMU-6798695	Innate Immune System|Immune System|Neutrophil degranulation
Adgrg4	139.011	257.614	20.4074	0.079258	-3.6573	1.86872e-12	5.08863e-12	Down	0.062615	0.0319567	0.128301	0.714676	0.563596	0.562695	236798	protein_coding	adhesion G protein-coupled receptor G4			GO:0004888,GO:0004930,GO:0005886,GO:0007165,GO:0007166,GO:0007189,GO:0016020	transmembrane signaling receptor activity|G protein-coupled receptor activity|plasma membrane|signal transduction|cell surface receptor signaling pathway|adenylate cyclase-activating G protein-coupled receptor signaling pathway|membrane	WP1397,WP1398	GPCRs, odorant|GPCRs, orphan
Adgrg5	42.3813	4.07841	80.6842	19.7749	4.3056	3.24135e-15	9.65681e-15	Up	0.779393	0.977611	0.884869	0.0174575	0.0350953	0.0352217	382045	protein_coding	adhesion G protein-coupled receptor G5			GO:0004888,GO:0004930,GO:0005886,GO:0007165,GO:0007166,GO:0007186,GO:0007189,GO:0016020	transmembrane signaling receptor activity|G protein-coupled receptor activity|plasma membrane|signal transduction|cell surface receptor signaling pathway|G protein-coupled receptor signaling pathway|adenylate cyclase-activating G protein-coupled receptor signaling pathway|membrane	WP1397	GPCRs, odorant
Adgrg6	346.329	143.269	549.389	3.83507	1.93925	5.90975e-49	3.28707e-48	Up	2.43488	2.45986	2.6153	0.397226	0.421255	0.466888	215798	protein_coding	adhesion G protein-coupled receptor G6			GO:0004888,GO:0004930,GO:0005515,GO:0005737,GO:0005886,GO:0007005,GO:0007165,GO:0007166,GO:0007186,GO:0007189,GO:0009986,GO:0014037,GO:0016020,GO:0019933,GO:0022011,GO:0042552,GO:0043236,GO:0060347	transmembrane signaling receptor activity|G protein-coupled receptor activity|protein binding|cytoplasm|plasma membrane|mitochondrion organization|signal transduction|cell surface receptor signaling pathway|G protein-coupled receptor signaling pathway|adenylate cyclase-activating G protein-coupled receptor signaling pathway|cell surface|Schwann cell differentiation|membrane|cAMP-mediated signalin…	WP1397	GPCRs, odorant	R-MMU-1266738,R-MMU-9619665,R-MMU-9675108	Developmental Biology|EGR2 and SOX10-mediated initiation of Schwann cell myelination|Nervous system development
Adgrl3	122.356	35.5115	209.2	5.89153	2.55864	2.28086e-26	8.90856e-26	Up	0.324617	0.289107	0.355905	0.0444784	0.0347729	0.0286664	319387	protein_coding	adhesion G protein-coupled receptor L3			GO:0001764,GO:0004888,GO:0004930,GO:0005509,GO:0005515,GO:0005886,GO:0005911,GO:0007165,GO:0007166,GO:0007186,GO:0007189,GO:0007416,GO:0007420,GO:0016020,GO:0030054,GO:0030246,GO:0030424,GO:0031987,GO:0042220,GO:0042995,GO:0045211,GO:0046872,GO:0050808,GO:0051965,GO:0098685,GO:0098742,GO:0098880,GO:0098978	neuron migration|transmembrane signaling receptor activity|G protein-coupled receptor activity|calcium ion binding|protein binding|plasma membrane|cell-cell junction|signal transduction|cell surface receptor signaling pathway|G protein-coupled receptor signaling pathway|adenylate cyclase-activating G protein-coupled receptor signaling pathway|synapse assembly|brain development|membrane|cell junct…	WP1396,WP456	GPCRs, non-odorant |GPCRs, class B secretin-like
Adh1	13970.3	21460.8	6479.76	0.30194	-1.72767	0	0	Down	153.462	155.035	158.174	336.938	340.183	337.263	11522	protein_coding	alcohol dehydrogenase 1 (class I)	mmu00010,mmu00620,mmu00071,mmu00350,mmu00830,mmu00980,mmu00982,mmu04936	Glycolysis / Gluconeogenesis|Pyruvate metabolism|Fatty acid degradation|Tyrosine metabolism|Retinol metabolism|Metabolism of xenobiotics by cytochrome P450|Drug metabolism - cytochrome P450|Alcoholic liver disease	GO:0001523,GO:0004022,GO:0004024,GO:0004745,GO:0005622,GO:0005654,GO:0005737,GO:0005739,GO:0005829,GO:0005886,GO:0006068,GO:0006069,GO:0008270,GO:0016491,GO:0032526,GO:0033574,GO:0035276,GO:0042572,GO:0042573,GO:0042802,GO:0046186,GO:0046872,GO:0048149,GO:0048545,GO:0051287,GO:0097159	retinoid metabolic process|alcohol dehydrogenase (NAD+) activity|alcohol dehydrogenase activity, zinc-dependent|NAD-retinol dehydrogenase activity|intracellular anatomical structure|nucleoplasm|cytoplasm|mitochondrion|cytosol|plasma membrane|ethanol catabolic process|ethanol oxidation|zinc ion binding|oxidoreductase activity|response to retinoic acid|response to testosterone|ethanol binding|retin…	WP1259,WP662,WP5242	Retinol metabolism|Amino acid metabolism|Comprehensive IL-17A signaling	R-MMU-1430728,R-MMU-162582,R-MMU-211859,R-MMU-211945,R-MMU-2161522,R-MMU-2161541,R-MMU-5362517,R-MMU-5365859,R-MMU-71384,R-MMU-9006931,R-MMU-9748784	Metabolism|Signal Transduction|Biological oxidations|Phase I - Functionalization of compounds|Abacavir ADME|Abacavir metabolism|Signaling by Retinoic Acid|RA biosynthesis pathway|Ethanol oxidation|Signaling by Nuclear Receptors|Drug ADME
Adh4	18.1158	2.04818	34.1835	16.7385	4.06509	6.29737e-07	1.36108e-06	Up	0.338616	0.439903	0.305679	0.0422988	0	0	26876	protein_coding	alcohol dehydrogenase 4 (class II)%2C pi polypeptide	mmu00010,mmu00620,mmu00071,mmu00350,mmu00830,mmu00980,mmu00982,mmu04936	Glycolysis / Gluconeogenesis|Pyruvate metabolism|Fatty acid degradation|Tyrosine metabolism|Retinol metabolism|Metabolism of xenobiotics by cytochrome P450|Drug metabolism - cytochrome P450|Alcoholic liver disease	GO:0001523,GO:0003960,GO:0004022,GO:0004024,GO:0004032,GO:0004745,GO:0005503,GO:0005654,GO:0005737,GO:0005829,GO:0006066,GO:0006067,GO:0006069,GO:0006081,GO:0006629,GO:0008270,GO:0010430,GO:0016491,GO:0016620,GO:0019115,GO:0019841,GO:0035276,GO:0042572,GO:0046164,GO:0046294,GO:0046872,GO:0051287,GO:0051903,GO:1901661	retinoid metabolic process|NADPH:quinone reductase activity|alcohol dehydrogenase (NAD+) activity|alcohol dehydrogenase activity, zinc-dependent|alditol:NADP+ 1-oxidoreductase activity|NAD-retinol dehydrogenase activity|all-trans retinal binding|nucleoplasm|cytoplasm|cytosol|alcohol metabolic process|ethanol metabolic process|ethanol oxidation|cellular aldehyde metabolic process|lipid metabolic p…	WP33,WP1259,WP662	Fatty acid omega-oxidation|Retinol metabolism|Amino acid metabolism	R-MMU-1430728,R-MMU-162582,R-MMU-211859,R-MMU-211945,R-MMU-5362517,R-MMU-5365859,R-MMU-71384,R-MMU-9006931	Metabolism|Signal Transduction|Biological oxidations|Phase I - Functionalization of compounds|Signaling by Retinoic Acid|RA biosynthesis pathway|Ethanol oxidation|Signaling by Nuclear Receptors
Adh5	7540.29	10584.5	4496.12	0.424806	-1.23512	1.12808e-227	2.02702e-226	Down	86.7422	92.3303	89.84	138.465	138.058	138.941	11532	protein_coding	alcohol dehydrogenase 5 (class III)%2C chi polypeptide	mmu00010,mmu00620,mmu00071,mmu00350,mmu00830,mmu00980,mmu00982,mmu04936	Glycolysis / Gluconeogenesis|Pyruvate metabolism|Fatty acid degradation|Tyrosine metabolism|Retinol metabolism|Metabolism of xenobiotics by cytochrome P450|Drug metabolism - cytochrome P450|Alcoholic liver disease	GO:0001523,GO:0003016,GO:0004022,GO:0004024,GO:0005504,GO:0005634,GO:0005737,GO:0005739,GO:0005829,GO:0006068,GO:0006069,GO:0006629,GO:0008270,GO:0010430,GO:0016491,GO:0018119,GO:0018467,GO:0032496,GO:0042802,GO:0045777,GO:0046294,GO:0046872,GO:0051409,GO:0051775,GO:0051903,GO:0106321,GO:0106322	retinoid metabolic process|respiratory system process|alcohol dehydrogenase (NAD+) activity|alcohol dehydrogenase activity, zinc-dependent|fatty acid binding|nucleus|cytoplasm|mitochondrion|cytosol|ethanol catabolic process|ethanol oxidation|lipid metabolic process|zinc ion binding|fatty acid omega-oxidation|oxidoreductase activity|peptidyl-cysteine S-nitrosylation|formaldehyde dehydrogenase acti…	WP662	Amino acid metabolism	R-MMU-1430728,R-MMU-211859,R-MMU-211945,R-MMU-71384	Metabolism|Biological oxidations|Phase I - Functionalization of compounds|Ethanol oxidation
Adh6b	10.9585	16.7624	5.15465	0.306878	-1.70426	0.0337815	0.0486907	Down	0.114307	0	0.0812996	0.1215	0.0814179	0.214492	100417514	protein_coding	alcohol dehydrogenase 6B (class V)			GO:0004022,GO:0004024,GO:0004745,GO:0005829,GO:0006069,GO:0008270,GO:0042572,GO:0042573,GO:0045471	alcohol dehydrogenase (NAD+) activity|alcohol dehydrogenase activity, zinc-dependent|NAD-retinol dehydrogenase activity|cytosol|ethanol oxidation|zinc ion binding|retinol metabolic process|retinoic acid metabolic process|response to ethanol
Adhfe1	7859.47	14636.4	1082.55	0.0739813	-3.7567	0	0	Down	9.9982	11.1277	10.8528	95.7794	95.0865	92.855	76187	protein_coding	alcohol dehydrogenase%2C iron containing%2C 1			GO:0004022,GO:0005739,GO:0006539,GO:0006629,GO:0016491,GO:0046872,GO:0047988	alcohol dehydrogenase (NAD+) activity|mitochondrion|glutamate catabolic process via 2-oxoglutarate|lipid metabolic process|oxidoreductase activity|metal ion binding|hydroxyacid-oxoacid transhydrogenase activity			R-MMU-1428517,R-MMU-1430728,R-MMU-71406,R-MMU-880009	The citric acid (TCA) cycle and respiratory electron transport|Metabolism|Pyruvate metabolism and Citric Acid (TCA) cycle|Interconversion of 2-oxoglutarate and 2-hydroxyglutarate
Adi1	2089.7	3093.2	1086.21	0.351103	-1.51004	3.73745e-157	4.70268e-156	Down	22.701	21.2517	21.4273	40.3851	41.0938	40.7399	104923	protein_coding	acireductone dioxygenase 1	mmu00270	Cysteine and methionine metabolism	GO:0005634,GO:0005737,GO:0005886,GO:0006555,GO:0008652,GO:0009086,GO:0010308,GO:0010309,GO:0016020,GO:0016491,GO:0019509,GO:0046872,GO:0051213	nucleus|cytoplasm|plasma membrane|methionine metabolic process|amino acid biosynthetic process|methionine biosynthetic process|acireductone dioxygenase (Ni2+-requiring) activity|acireductone dioxygenase [iron(II)-requiring] activity|membrane|oxidoreductase activity|L-methionine salvage from methylthioadenosine|metal ion binding|dioxygenase activity			R-MMU-1237112,R-MMU-1430728,R-MMU-1614635,R-MMU-71291	Methionine salvage pathway|Metabolism|Sulfur amino acid metabolism|Metabolism of amino acids and derivatives
Adipoq	37.3914	20.841	53.9418	2.59091	1.37346	0.000794287	0.00138036	Up	1.0309	1.7032	1.6876	0.283869	0.263386	0.572724	11450	protein_coding	adiponectin%2C C1Q and collagen domain containing	mmu04152,mmu04920,mmu03320,mmu04211,mmu04930,mmu04936,mmu04932	AMPK signaling pathway|Adipocytokine signaling pathway|PPAR signaling pathway|Longevity regulating pathway|Type II diabetes mellitus|Alcoholic liver disease|Non-alcoholic fatty liver disease	GO:0001934,GO:0005102,GO:0005179,GO:0005201,GO:0005515,GO:0005576,GO:0005581,GO:0005615,GO:0005783,GO:0006006,GO:0006635,GO:0009617,GO:0009749,GO:0009967,GO:0009986,GO:0010467,GO:0010642,GO:0010739,GO:0010745,GO:0010804,GO:0010875,GO:0010906,GO:0019395,GO:0030336,GO:0030853,GO:0031953,GO:0032720,GO:0032757,GO:0032869,GO:0032991,GO:0033034,GO:0033691,GO:0034115,GO:0034383,GO:0034612,GO:0042593,GO:…	positive regulation of protein phosphorylation|signaling receptor binding|hormone activity|extracellular matrix structural constituent|protein binding|extracellular region|collagen trimer|extracellular space|endoplasmic reticulum|glucose metabolic process|fatty acid beta-oxidation|response to bacterium|response to glucose|positive regulation of signal transduction|cell surface|gene expression|neg…	WP683,WP447,WP2316	Leptin and adiponectin|Adipogenesis genes|PPAR signaling pathway	R-MMU-1430728,R-MMU-163680,R-MMU-163685	Metabolism|AMPK inhibits chREBP transcriptional activation activity|Integration of energy metabolism
Adk	3972.13	6264.07	1680.19	0.26824	-1.89841	0	0	Down	9.06928	9.4753	9.21425	22.8537	22.3341	22.7301	11534	protein_coding	adenosine kinase	mmu00230	Purine metabolism	GO:0000166,GO:0004001,GO:0004136,GO:0005524,GO:0005634,GO:0005654,GO:0005737,GO:0005829,GO:0005886,GO:0006144,GO:0006166,GO:0006167,GO:0006175,GO:0010613,GO:0016301,GO:0016310,GO:0016740,GO:0016773,GO:0032263,GO:0042102,GO:0044209,GO:0044342,GO:0046085,GO:0046872,GO:0106383	nucleotide binding|adenosine kinase activity|deoxyadenosine kinase activity|ATP binding|nucleus|nucleoplasm|cytoplasm|cytosol|plasma membrane|purine nucleobase metabolic process|purine ribonucleoside salvage|AMP biosynthetic process|dATP biosynthetic process|positive regulation of cardiac muscle hypertrophy|kinase activity|phosphorylation|transferase activity|phosphotransferase activity, alcohol …	WP2185	Purine metabolism	R-MMU-1430728,R-MMU-15869,R-MMU-74217,R-MMU-8956321,R-MMU-9748784,R-MMU-9755088	Metabolism|Metabolism of nucleotides|Purine salvage|Nucleotide salvage|Drug ADME|Ribavirin ADME
Adm2	36.6318	51.1614	22.1022	0.432097	-1.21057	0.0103318	0.0159544	Down	0.638141	0.435236	0.644877	1.18137	0.249993	1.17084	223780	protein_coding	adrenomedullin 2	mmu04080,mmu04270	Neuroactive ligand-receptor interaction|Vascular smooth muscle contraction	GO:0001525,GO:0003073,GO:0005179,GO:0005576,GO:0006468,GO:0007189,GO:0007586,GO:0007631,GO:0010460,GO:0010628,GO:0044877,GO:0045766,GO:0045776	angiogenesis|regulation of systemic arterial blood pressure|hormone activity|extracellular region|protein phosphorylation|adenylate cyclase-activating G protein-coupled receptor signaling pathway|digestion|feeding behavior|positive regulation of heart rate|positive regulation of gene expression|protein-containing complex binding|positive regulation of angiogenesis|negative regulation of blood pre…			R-MMU-162582,R-MMU-372790,R-MMU-373080,R-MMU-388396,R-MMU-418555,R-MMU-419812,R-MMU-500792	Signal Transduction|Signaling by GPCR|Class B/2 (Secretin family receptors)|GPCR downstream signalling|G alpha (s) signalling events|Calcitonin-like ligand receptors|GPCR ligand binding
Adora2a	304.122	173.965	434.279	2.49752	1.3205	4.68006e-18	1.51435e-17	Up	4.10599	5.14888	5.5979	1.37609	1.11754	1.40656	11540	protein_coding	adenosine A2a receptor	mmu04015,mmu04020,mmu04024,mmu04080,mmu04270,mmu05012,mmu05034	Rap1 signaling pathway|Calcium signaling pathway|cAMP signaling pathway|Neuroactive ligand-receptor interaction|Vascular smooth muscle contraction|Parkinson disease|Alcoholism	GO:0001609,GO:0001963,GO:0001973,GO:0001975,GO:0004930,GO:0005882,GO:0005886,GO:0006355,GO:0006469,GO:0007165,GO:0007186,GO:0007189,GO:0007205,GO:0007271,GO:0007626,GO:0008285,GO:0008289,GO:0010035,GO:0012505,GO:0014049,GO:0014057,GO:0014061,GO:0014069,GO:0014074,GO:0016020,GO:0019899,GO:0030424,GO:0030425,GO:0030673,GO:0031000,GO:0031802,GO:0032230,GO:0032279,GO:0035249,GO:0035810,GO:0035815,GO:…	G protein-coupled adenosine receptor activity|synaptic transmission, dopaminergic|G protein-coupled adenosine receptor signaling pathway|response to amphetamine|G protein-coupled receptor activity|intermediate filament|plasma membrane|regulation of DNA-templated transcription|negative regulation of protein kinase activity|signal transduction|G protein-coupled receptor signaling pathway|adenylate …	WP1396,WP207,WP189	GPCRs, non-odorant |Nucleotide GPCRs|GPCRs, class A rhodopsin-like	R-MMU-162582,R-MMU-372790,R-MMU-373076,R-MMU-388396,R-MMU-392499,R-MMU-417973,R-MMU-418038,R-MMU-418555,R-MMU-500792,R-MMU-5683826	Signal Transduction|Signaling by GPCR|Class A/1 (Rhodopsin-like receptors)|GPCR downstream signalling|Metabolism of proteins|Adenosine P1 receptors|Nucleotide-like (purinergic) receptors|G alpha (s) signalling events|GPCR ligand binding|Surfactant metabolism
Adora2b	364.689	144.088	585.29	4.06208	2.02222	3.61778e-54	2.12698e-53	Up	11.0052	10.0225	10.9969	1.64855	1.68639	1.83964	11541	protein_coding	adenosine A2b receptor	mmu04015,mmu04020,mmu04080,mmu04270,mmu05034	Rap1 signaling pathway|Calcium signaling pathway|Neuroactive ligand-receptor interaction|Vascular smooth muscle contraction|Alcoholism	GO:0001609,GO:0001938,GO:0001973,GO:0002882,GO:0004930,GO:0005886,GO:0007165,GO:0007186,GO:0007189,GO:0008284,GO:0008285,GO:0009986,GO:0010575,GO:0010595,GO:0010701,GO:0010753,GO:0010893,GO:0010906,GO:0016020,GO:0019934,GO:0031284,GO:0031668,GO:0032722,GO:0032755,GO:0032966,GO:0033605,GO:0042311,GO:0043303,GO:0043306,GO:0043950,GO:0045202,GO:0060087,GO:0098685,GO:0098793,GO:0098978,GO:0099171,GO:…	G protein-coupled adenosine receptor activity|positive regulation of endothelial cell proliferation|G protein-coupled adenosine receptor signaling pathway|positive regulation of chronic inflammatory response to non-antigenic stimulus|G protein-coupled receptor activity|plasma membrane|signal transduction|G protein-coupled receptor signaling pathway|adenylate cyclase-activating G protein-coupled r…	WP1396,WP207,WP189	GPCRs, non-odorant |Nucleotide GPCRs|GPCRs, class A rhodopsin-like	R-MMU-162582,R-MMU-372790,R-MMU-373076,R-MMU-388396,R-MMU-392499,R-MMU-417973,R-MMU-418038,R-MMU-418555,R-MMU-500792,R-MMU-5683826	Signal Transduction|Signaling by GPCR|Class A/1 (Rhodopsin-like receptors)|GPCR downstream signalling|Metabolism of proteins|Adenosine P1 receptors|Nucleotide-like (purinergic) receptors|G alpha (s) signalling events|GPCR ligand binding|Surfactant metabolism
Adora3	5.05297	0.409881	9.69606	22.1028	4.46615	0.00278177	0.00458129	Up	0.128041	0.226828	0.0569174	0	0	0.0114411	11542	protein_coding	adenosine A3 receptor	mmu04071,mmu04022,mmu04080	Sphingolipid signaling pathway|cGMP-PKG signaling pathway|Neuroactive ligand-receptor interaction	GO:0001609,GO:0001973,GO:0002553,GO:0002687,GO:0005886,GO:0007186,GO:0008285,GO:0014061,GO:0014065,GO:0014068,GO:0019722,GO:0030336,GO:0030425,GO:0031594,GO:0032088,GO:0042734,GO:0043303,GO:0043306,GO:0045202,GO:0050729,GO:0050850,GO:0070254,GO:0070257,GO:0098685,GO:0099171	G protein-coupled adenosine receptor activity|G protein-coupled adenosine receptor signaling pathway|histamine secretion by mast cell|positive regulation of leukocyte migration|plasma membrane|G protein-coupled receptor signaling pathway|negative regulation of cell population proliferation|regulation of norepinephrine secretion|phosphatidylinositol 3-kinase signaling|positive regulation of phosph…	WP1396,WP41,WP207,WP189	GPCRs, non-odorant |GPCRs, other|Nucleotide GPCRs|GPCRs, class A rhodopsin-like
Adra1a	402.272	731.773	72.7722	0.099383	-3.33086	5.16285e-134	5.8124e-133	Down	0.168609	0.135491	0.158093	0.990789	1.02655	1.03366	11549	protein_coding	adrenergic receptor%2C alpha 1a	mmu04020,mmu04022,mmu04152,mmu04080,mmu04261,mmu04270,mmu04970	Calcium signaling pathway|cGMP-PKG signaling pathway|AMPK signaling pathway|Neuroactive ligand-receptor interaction|Adrenergic signaling in cardiomyocytes|Vascular smooth muscle contraction|Salivary secretion	GO:0000165,GO:0001985,GO:0001994,GO:0001996,GO:0001997,GO:0003084,GO:0004930,GO:0004935,GO:0004937,GO:0005634,GO:0005654,GO:0005737,GO:0005829,GO:0005886,GO:0006937,GO:0007165,GO:0007186,GO:0007200,GO:0007202,GO:0007204,GO:0007267,GO:0007512,GO:0007568,GO:0008217,GO:0009410,GO:0009725,GO:0010259,GO:0010460,GO:0010507,GO:0010613,GO:0016020,GO:0019229,GO:0030018,GO:0030315,GO:0031965,GO:0032230,GO:…	MAPK cascade|negative regulation of heart rate involved in baroreceptor response to increased systemic arterial blood pressure|norepinephrine-epinephrine vasoconstriction involved in regulation of systemic arterial blood pressure|positive regulation of heart rate by epinephrine-norepinephrine|positive regulation of the force of heart contraction by epinephrine-norepinephrine|positive regulation o…	WP1396,WP553,WP2141,WP570,WP189	GPCRs, non-odorant |Calcium regulation in cardiac cells|Serotonin and anxiety|Monoamine GPCRs|GPCRs, class A rhodopsin-like	R-MMU-162582,R-MMU-372790,R-MMU-373076,R-MMU-375280,R-MMU-388396,R-MMU-390696,R-MMU-416476,R-MMU-416482,R-MMU-500792	Signal Transduction|Signaling by GPCR|Class A/1 (Rhodopsin-like receptors)|Amine ligand-binding receptors|GPCR downstream signalling|Adrenoceptors|G alpha (q) signalling events|G alpha (12/13) signalling events|GPCR ligand binding
Adra1b	106.927	54.2536	159.6	2.94123	1.55642	1.24653e-11	3.29704e-11	Up	1.33713	1.30282	1.50936	0.332637	0.348286	0.244678	11548	protein_coding	adrenergic receptor%2C alpha 1b	mmu04020,mmu04022,mmu04080,mmu04261,mmu04270,mmu04970	Calcium signaling pathway|cGMP-PKG signaling pathway|Neuroactive ligand-receptor interaction|Adrenergic signaling in cardiomyocytes|Vascular smooth muscle contraction|Salivary secretion	GO:0001974,GO:0001975,GO:0001987,GO:0001996,GO:0001997,GO:0004930,GO:0004935,GO:0004937,GO:0005634,GO:0005737,GO:0005886,GO:0005980,GO:0006937,GO:0007165,GO:0007186,GO:0007200,GO:0007204,GO:0007267,GO:0007512,GO:0007626,GO:0008217,GO:0008542,GO:0009725,GO:0010259,GO:0014704,GO:0016020,GO:0019229,GO:0030315,GO:0031965,GO:0035024,GO:0035265,GO:0042593,GO:0043278,GO:0043410,GO:0045818,GO:0045819,GO:…	blood vessel remodeling|response to amphetamine|vasoconstriction of artery involved in baroreceptor response to lowering of systemic arterial blood pressure|positive regulation of heart rate by epinephrine-norepinephrine|positive regulation of the force of heart contraction by epinephrine-norepinephrine|G protein-coupled receptor activity|adrenergic receptor activity|alpha1-adrenergic receptor ac…	WP1396,WP553,WP570,WP189	GPCRs, non-odorant |Calcium regulation in cardiac cells|Monoamine GPCRs|GPCRs, class A rhodopsin-like
Adra2b	4452.74	7480.16	1425.33	0.190577	-2.39155	0	0	Down	11.3159	12.1101	12.1484	41.4875	40.043	40.9726	11552	protein_coding	adrenergic receptor%2C alpha 2b	mmu04022,mmu04080	cGMP-PKG signaling pathway|Neuroactive ligand-receptor interaction	GO:0000165,GO:0001525,GO:0003056,GO:0004930,GO:0004935,GO:0004938,GO:0005515,GO:0005829,GO:0005886,GO:0006940,GO:0007165,GO:0007186,GO:0007565,GO:0009986,GO:0016020,GO:0019229,GO:0030168,GO:0032148,GO:0035624,GO:0043231,GO:0043410,GO:0045666,GO:0045777,GO:0051379,GO:0070474,GO:0071875,GO:0071880	MAPK cascade|angiogenesis|regulation of vascular associated smooth muscle contraction|G protein-coupled receptor activity|adrenergic receptor activity|alpha2-adrenergic receptor activity|protein binding|cytosol|plasma membrane|regulation of smooth muscle contraction|signal transduction|G protein-coupled receptor signaling pathway|female pregnancy|cell surface|membrane|regulation of vasoconstricti…	WP1396,WP570,WP189	GPCRs, non-odorant |Monoamine GPCRs|GPCRs, class A rhodopsin-like	R-MMU-109582,R-MMU-162582,R-MMU-372790,R-MMU-373076,R-MMU-375280,R-MMU-388396,R-MMU-390696,R-MMU-392023,R-MMU-418594,R-MMU-418597,R-MMU-500792,R-MMU-76002,R-MMU-76009	Hemostasis|Signal Transduction|Signaling by GPCR|Class A/1 (Rhodopsin-like receptors)|Amine ligand-binding receptors|GPCR downstream signalling|Adrenoceptors|Adrenaline signalling through Alpha-2 adrenergic receptor|G alpha (i) signalling events|G alpha (z) signalling events|GPCR ligand binding|Platelet activation, signaling and aggregation|Platelet Aggregation (Plug Formation)
Adra2c	35.6201	50.1528	21.0874	0.419793	-1.25225	0.00120653	0.00206009	Down	0.302176	0.168241	0.194196	0.302837	0.431234	0.305497	11553	protein_coding	adrenergic receptor%2C alpha 2c	mmu04022,mmu04080	cGMP-PKG signaling pathway|Neuroactive ligand-receptor interaction	GO:0004930,GO:0004935,GO:0004938,GO:0005737,GO:0005886,GO:0006940,GO:0007165,GO:0007186,GO:0007565,GO:0016020,GO:0019229,GO:0030168,GO:0030424,GO:0031694,GO:0032148,GO:0035624,GO:0042803,GO:0043025,GO:0043410,GO:0043679,GO:0045211,GO:0045666,GO:0045907,GO:0046982,GO:0051379,GO:0051930,GO:0070473,GO:0071875,GO:0071880,GO:0098839,GO:0098978	G protein-coupled receptor activity|adrenergic receptor activity|alpha2-adrenergic receptor activity|cytoplasm|plasma membrane|regulation of smooth muscle contraction|signal transduction|G protein-coupled receptor signaling pathway|female pregnancy|membrane|regulation of vasoconstriction|platelet activation|axon|alpha-2A adrenergic receptor binding|activation of protein kinase B activity|receptor…	WP1396,WP570,WP189	GPCRs, non-odorant |Monoamine GPCRs|GPCRs, class A rhodopsin-like	R-MMU-109582,R-MMU-1430728,R-MMU-162582,R-MMU-163685,R-MMU-372790,R-MMU-373076,R-MMU-375280,R-MMU-388396,R-MMU-390696,R-MMU-392023,R-MMU-392499,R-MMU-400042,R-MMU-418594,R-MMU-418597,R-MMU-422356,R-MMU-500792,R-MMU-5683826,R-MMU-76002,R-MMU-76009	Hemostasis|Metabolism|Signal Transduction|Integration of energy metabolism|Signaling by GPCR|Class A/1 (Rhodopsin-like receptors)|Amine ligand-binding receptors|GPCR downstream signalling|Adrenoceptors|Adrenaline signalling through Alpha-2 adrenergic receptor|Metabolism of proteins|Adrenaline,noradrenaline inhibits insulin secretion|G alpha (i) signalling events|G alpha (z) signalling events|Regu…
Adssl1	289.47	391.185	187.754	0.480016	-1.05884	1.38806e-09	3.39988e-09	Down	3.09863	4.41603	3.06049	3.635	5.55614	5.28826	11565	protein_coding	adenylosuccinate synthetase like 1	mmu00230,mmu00250	Purine metabolism|Alanine, aspartate and glutamate metabolism	GO:0000166,GO:0003924,GO:0004019,GO:0005515,GO:0005525,GO:0005737,GO:0006163,GO:0006164,GO:0006167,GO:0006531,GO:0009168,GO:0016020,GO:0016874,GO:0042802,GO:0044208,GO:0044209,GO:0046040,GO:0046872,GO:0051015	nucleotide binding|GTPase activity|adenylosuccinate synthase activity|protein binding|GTP binding|cytoplasm|purine nucleotide metabolic process|purine nucleotide biosynthetic process|AMP biosynthetic process|aspartate metabolic process|purine ribonucleoside monophosphate biosynthetic process|membrane|ligase activity|identical protein binding|'de novo' AMP biosynthetic process|AMP salvage|IMP meta…	WP2185	Purine metabolism	R-MMU-1430728,R-MMU-15869,R-MMU-73817,R-MMU-8956320	Metabolism|Metabolism of nucleotides|Purine ribonucleoside monophosphate biosynthesis|Nucleotide biosynthesis
Adtrp	2199.41	3897.85	500.966	0.128535	-2.95976	0	0	Down	4.83261	5.59248	4.66964	25.4637	26.209	25.428	109254	protein_coding	androgen dependent TFPI regulating protein			GO:0001934,GO:0002042,GO:0002686,GO:0003332,GO:0005886,GO:0005901,GO:0006629,GO:0009986,GO:0010628,GO:0012505,GO:0016020,GO:0016787,GO:0030195,GO:0042758,GO:0043491,GO:0050709,GO:0140052,GO:1903038,GO:2000402	positive regulation of protein phosphorylation|cell migration involved in sprouting angiogenesis|negative regulation of leukocyte migration|negative regulation of extracellular matrix constituent secretion|plasma membrane|caveola|lipid metabolic process|cell surface|positive regulation of gene expression|endomembrane system|membrane|hydrolase activity|negative regulation of blood coagulation|long…
Aebp1	4312.25	2052.98	6571.52	3.20089	1.67847	1.40502e-242	2.64768e-241	Up	40.1655	41.4899	42.3813	7.79485	8.89224	8.75168	11568	protein_coding	AE binding protein 1			GO:0000122,GO:0000977,GO:0001227,GO:0003677,GO:0004180,GO:0004181,GO:0005516,GO:0005518,GO:0005576,GO:0005615,GO:0005634,GO:0005737,GO:0006355,GO:0006508,GO:0006518,GO:0008270,GO:0016485,GO:1904026	negative regulation of transcription by RNA polymerase II|RNA polymerase II transcription regulatory region sequence-specific DNA binding|DNA-binding transcription repressor activity, RNA polymerase II-specific|DNA binding|carboxypeptidase activity|metallocarboxypeptidase activity|calmodulin binding|collagen binding|extracellular region|extracellular space|nucleus|cytoplasm|regulation of DNA-temp…
Afap1l2	827.087	350.207	1303.97	3.72348	1.89665	1.8584e-105	1.75596e-104	Up	9.44065	9.27291	9.31309	1.5818	1.62453	1.73445	226250	protein_coding	actin filament associated protein 1-like 2			GO:0005515,GO:0005737,GO:0005829,GO:0005886,GO:0006954,GO:0007346,GO:0009966,GO:0017124,GO:0030296,GO:0032675,GO:0032757,GO:0035591,GO:0042169,GO:0045742,GO:0045893	protein binding|cytoplasm|cytosol|plasma membrane|inflammatory response|regulation of mitotic cell cycle|regulation of signal transduction|SH3 domain binding|protein tyrosine kinase activator activity|regulation of interleukin-6 production|positive regulation of interleukin-8 production|signaling adaptor activity|SH2 domain binding|positive regulation of epidermal growth factor receptor signaling…
Aff3	56.4146	24.9309	87.8983	3.52735	1.81859	4.89349e-08	1.11633e-07	Up	0.336402	0.273142	0.290605	0.079212	0.0356921	0.0523533	16764	protein_coding	AF4/FMR2 family%2C member 3			GO:0003677,GO:0003690,GO:0003700,GO:0005634,GO:0005654,GO:0005829,GO:0006351,GO:0006355,GO:0010468,GO:0016604,GO:0032783,GO:0034612,GO:0035116	DNA binding|double-stranded DNA binding|DNA-binding transcription factor activity|nucleus|nucleoplasm|cytosol|DNA-templated transcription|regulation of DNA-templated transcription|regulation of gene expression|nuclear body|super elongation complex|response to tumor necrosis factor|embryonic hindlimb morphogenesis
Afg1l	961.568	1427.22	495.915	0.347531	-1.52479	1.93905e-68	1.33203e-67	Down	4.90242	6.06297	4.98372	9.99071	10.1285	10.0093	215951	protein_coding	AFG1 like ATPase			GO:0000166,GO:0005524,GO:0005737,GO:0005739,GO:0006123,GO:0007005,GO:0016020,GO:0016787,GO:0016887,GO:0031966,GO:0035694	nucleotide binding|ATP binding|cytoplasm|mitochondrion|mitochondrial electron transport, cytochrome c to oxygen|mitochondrion organization|membrane|hydrolase activity|ATP hydrolysis activity|mitochondrial membrane|mitochondrial protein catabolic process
Afg3l1	3003.1	4341.64	1664.56	0.383454	-1.38288	4.20362e-152	5.15693e-151	Down	12.3502	13.1359	13.8549	22.1453	22.1457	23.039	114896	protein_coding	AFG3-like AAA ATPase 1	mmu05017	Spinocerebellar ataxia	GO:0000166,GO:0004176,GO:0004222,GO:0005515,GO:0005524,GO:0005739,GO:0005743,GO:0005745,GO:0006508,GO:0007005,GO:0008053,GO:0008233,GO:0008237,GO:0008270,GO:0016020,GO:0016485,GO:0016787,GO:0016887,GO:0034982,GO:0042407,GO:0046872	nucleotide binding|ATP-dependent peptidase activity|metalloendopeptidase activity|protein binding|ATP binding|mitochondrion|mitochondrial inner membrane|m-AAA complex|proteolysis|mitochondrion organization|mitochondrial fusion|peptidase activity|metallopeptidase activity|zinc ion binding|membrane|protein processing|hydrolase activity|ATP hydrolysis activity|mitochondrial protein processing|crista…	WP310	mRNA processing
Afg3l2	3340.45	5065.37	1615.53	0.318919	-1.64874	6.46137e-219	1.11806e-217	Down	12.2388	12.7165	11.6597	25.53	25.6861	24.1446	69597	protein_coding	AFG3-like AAA ATPase 2	mmu05017	Spinocerebellar ataxia	GO:0000166,GO:0004176,GO:0004222,GO:0005515,GO:0005524,GO:0005739,GO:0005743,GO:0005745,GO:0006508,GO:0007005,GO:0007409,GO:0007528,GO:0008053,GO:0008233,GO:0008237,GO:0008270,GO:0016020,GO:0016485,GO:0016540,GO:0016787,GO:0016887,GO:0021675,GO:0033619,GO:0034982,GO:0036444,GO:0040014,GO:0042407,GO:0042552,GO:0046872,GO:0051560,GO:0055001,GO:0060013	nucleotide binding|ATP-dependent peptidase activity|metalloendopeptidase activity|protein binding|ATP binding|mitochondrion|mitochondrial inner membrane|m-AAA complex|proteolysis|mitochondrion organization|axonogenesis|neuromuscular junction development|mitochondrial fusion|peptidase activity|metallopeptidase activity|zinc ion binding|membrane|protein processing|protein autoprocessing|hydrolase a…	WP310	mRNA processing	R-MMU-382551,R-MMU-8949215,R-MMU-8949664	Transport of small molecules|Mitochondrial calcium ion transport|Processing of SMDT1
Afm	1195.62	2137.21	254.03	0.118888	-3.07232	7.83963e-278	1.66806e-276	Down	4.04185	3.92484	4.71393	21.793	25.1151	23.1119	280662	protein_coding	afamin			GO:0005576,GO:0005615,GO:0005737,GO:0008431,GO:0015031,GO:0050821,GO:0051180,GO:0071693	extracellular region|extracellular space|cytoplasm|vitamin E binding|protein transport|protein stabilization|vitamin transport|protein transport within extracellular region
Afmid	1707.77	3075.29	340.254	0.110657	-3.17584	0	0	Down	1.70966	1.60455	1.89737	10.3909	10.0054	10.5069	71562	protein_coding	arylformamidase	mmu00630,mmu00380	Glyoxylate and dicarboxylate metabolism|Tryptophan metabolism	GO:0004061,GO:0005634,GO:0005737,GO:0005829,GO:0006569,GO:0016787,GO:0019441	arylformamidase activity|nucleus|cytoplasm|cytosol|tryptophan catabolic process|hydrolase activity|tryptophan catabolic process to kynurenine	WP79	Tryptophan metabolism
Agap2	219.837	48.1668	391.507	8.12983	3.02322	7.80808e-58	4.80407e-57	Up	1.98751	2.2767	2.14069	0.178823	0.166594	0.171594	216439	protein_coding	ArfGAP with GTPase domain%2C ankyrin repeat and PH domain 2	mmu04068,mmu04144	FoxO signaling pathway|Endocytosis	GO:0000166,GO:0003924,GO:0005096,GO:0005515,GO:0005524,GO:0005525,GO:0005634,GO:0005654,GO:0005737,GO:0005768,GO:0005829,GO:0006915,GO:0007259,GO:0009897,GO:0014068,GO:0016197,GO:0019901,GO:0030036,GO:0030295,GO:0030425,GO:0033598,GO:0033601,GO:0035014,GO:0042177,GO:0043066,GO:0043524,GO:0043552,GO:0044877,GO:0045860,GO:0045944,GO:0046427,GO:0046872,GO:0060749,GO:0090543,GO:0090630,GO:0098794,GO:…	nucleotide binding|GTPase activity|GTPase activator activity|protein binding|ATP binding|GTP binding|nucleus|nucleoplasm|cytoplasm|endosome|cytosol|apoptotic process|receptor signaling pathway via JAK-STAT|external side of plasma membrane|positive regulation of phosphatidylinositol 3-kinase signaling|endosomal transport|protein kinase binding|actin cytoskeleton organization|protein kinase activat…
Agbl2	38.9561	22.0829	55.8293	2.52957	1.33889	0.000747369	0.0013031	Up	0.390967	0.265208	0.35331	0.115728	0.0436222	0.102152	271813	protein_coding	ATP/GTP binding protein-like 2			GO:0004180,GO:0004181,GO:0005737,GO:0005814,GO:0005829,GO:0005856,GO:0006508,GO:0008233,GO:0008237,GO:0008270,GO:0016787,GO:0035610,GO:0036064,GO:0042995,GO:0046872	carboxypeptidase activity|metallocarboxypeptidase activity|cytoplasm|centriole|cytosol|cytoskeleton|proteolysis|peptidase activity|metallopeptidase activity|zinc ion binding|hydrolase activity|protein side chain deglutamylation|ciliary basal body|cell projection|metal ion binding
Ager	81.2654	20.3724	142.158	6.97082	2.80133	1.7631e-19	5.94112e-19	Up	2.50732	2.83328	2.365	0.130101	0.348728	0.247905	11596	protein_coding	advanced glycosylation end product-specific receptor	mmu04613,mmu05010,mmu05022,mmu05417,mmu05415,mmu04933	Neutrophil extracellular trap formation|Alzheimer disease|Pathways of neurodegeneration - multiple diseases|Lipid and atherosclerosis|Diabetic cardiomyopathy|AGE-RAGE signaling pathway in diabetic complications	GO:0001540,GO:0001650,GO:0001666,GO:0001774,GO:0001914,GO:0001933,GO:0001934,GO:0001937,GO:0005055,GO:0005515,GO:0005615,GO:0005737,GO:0005829,GO:0005886,GO:0006954,GO:0007162,GO:0007259,GO:0007611,GO:0009925,GO:0009986,GO:0010255,GO:0010508,GO:0010596,GO:0010628,GO:0010718,GO:0010763,GO:0014002,GO:0014911,GO:0016020,GO:0016324,GO:0030054,GO:0030335,GO:0030424,GO:0031175,GO:0032693,GO:0032722,GO:…	amyloid-beta binding|fibrillar center|response to hypoxia|microglial cell activation|regulation of T cell mediated cytotoxicity|negative regulation of protein phosphorylation|positive regulation of protein phosphorylation|negative regulation of endothelial cell proliferation|laminin receptor activity|protein binding|extracellular space|cytoplasm|cytosol|plasma membrane|inflammatory response|negat…			R-MMU-1280215,R-MMU-166016,R-MMU-166058,R-MMU-166166,R-MMU-168138,R-MMU-168142,R-MMU-168164,R-MMU-168176,R-MMU-168179,R-MMU-168181,R-MMU-168188,R-MMU-168249,R-MMU-168256,R-MMU-168898,R-MMU-168928,R-MMU-181438,R-MMU-445989,R-MMU-446652,R-MMU-449147,R-MMU-879415,R-MMU-9020702,R-MMU-933542,R-MMU-937061,R-MMU-975138,R-MMU-975155,R-MMU-975871	Cytokine Signaling in Immune system|Toll Like Receptor 4 (TLR4) Cascade|MyD88:MAL(TIRAP) cascade initiated on plasma membrane|MyD88-independent TLR4 cascade |Toll Like Receptor 9 (TLR9) Cascade|Toll Like Receptor 10 (TLR10) Cascade|Toll Like Receptor 3 (TLR3) Cascade|Toll Like Receptor 5 (TLR5) Cascade|Toll Like Receptor TLR1:TLR2 Cascade|Toll Like Receptor 7/8 (TLR7/8) Cascade|Toll Like Receptor…
Agfg2	946.27	1279.38	613.158	0.47921	-1.06127	1.96269e-36	9.23563e-36	Down	6.90715	6.68517	6.98845	9.23583	10.399	8.55859	231801	protein_coding	ArfGAP with FG repeats 2			GO:0003674,GO:0005096,GO:0005737,GO:0008150,GO:0046872	molecular_function|GTPase activator activity|cytoplasm|biological_process|metal ion binding
Agl	1497.17	2142.54	851.8	0.397539	-1.33083	3.8287e-94	3.27451e-93	Down	2.89321	2.93238	2.79963	4.50662	4.86916	4.86763	77559	protein_coding	amylo-1%2C6-glucosidase%2C 4-alpha-glucanotransferase	mmu00500	Starch and sucrose metabolism	GO:0004133,GO:0004134,GO:0004135,GO:0005515,GO:0005634,GO:0005737,GO:0005829,GO:0005977,GO:0005980,GO:0007584,GO:0009725,GO:0016234,GO:0016529,GO:0030246,GO:0030247,GO:0031593,GO:0051384,GO:0102500	glycogen debranching enzyme activity|4-alpha-glucanotransferase activity|amylo-alpha-1,6-glucosidase activity|protein binding|nucleus|cytoplasm|cytosol|glycogen metabolic process|glycogen catabolic process|response to nutrient|response to hormone|inclusion body|sarcoplasmic reticulum|carbohydrate binding|polysaccharide binding|polyubiquitin modification-dependent protein binding|response to gluco…	WP317	Glycogen metabolism	R-MMU-1430728,R-MMU-168249,R-MMU-168256,R-MMU-6798695,R-MMU-70221,R-MMU-71387,R-MMU-8982491	Metabolism|Innate Immune System|Immune System|Neutrophil degranulation|Glycogen breakdown (glycogenolysis)|Metabolism of carbohydrates|Glycogen metabolism
Agmat	55.6964	97.7218	13.6711	0.140188	-2.83457	4.71776e-12	1.26463e-11	Down	0.174014	0.527485	0.264722	1.60131	0.833193	2.09049	75986	protein_coding	agmatine ureohydrolase (agmatinase)	mmu00330	Arginine and proline metabolism	GO:0005739,GO:0008295,GO:0008783,GO:0009446,GO:0016787,GO:0033389,GO:0046872	mitochondrion|spermidine biosynthetic process|agmatinase activity|putrescine biosynthetic process|hydrolase activity|putrescine biosynthetic process from arginine, using agmatinase|metal ion binding			R-MMU-1430728,R-MMU-351143,R-MMU-351202,R-MMU-71291	Metabolism|Agmatine biosynthesis|Metabolism of polyamines|Metabolism of amino acids and derivatives
Agmo	106.416	141.867	70.9657	0.499808	-1.00055	2.53384e-05	4.9541e-05	Down	1.26119	0.999931	0.943183	1.22884	1.81645	1.16672	319660	protein_coding	alkylglycerol monooxygenase			GO:0005506,GO:0005783,GO:0006629,GO:0006643,GO:0008610,GO:0016020,GO:0016491,GO:0046485,GO:0050479	iron ion binding|endoplasmic reticulum|lipid metabolic process|membrane lipid metabolic process|lipid biosynthetic process|membrane|oxidoreductase activity|ether lipid metabolic process|glyceryl-ether monooxygenase activity			R-MMU-1430728,R-MMU-556833,R-MMU-75109,R-MMU-8979227	Metabolism|Metabolism of lipids|Triglyceride biosynthesis|Triglyceride metabolism
Ago4	298.111	183.555	412.666	2.24755	1.16835	3.68819e-16	1.1334e-15	Up	1.49974	1.33529	1.49759	0.347123	0.486793	0.432067	76850	protein_coding	argonaute RISC catalytic subunit 4			GO:0000932,GO:0003676,GO:0003723,GO:0003725,GO:0003727,GO:0004521,GO:0005634,GO:0005737,GO:0005829,GO:0006402,GO:0006417,GO:0007130,GO:0007140,GO:0008584,GO:0010501,GO:0010586,GO:0016442,GO:0022604,GO:0031047,GO:0031054,GO:0035196,GO:0035198,GO:0035278,GO:0036464,GO:0043066,GO:0070578,GO:0070922	P-body|nucleic acid binding|RNA binding|double-stranded RNA binding|single-stranded RNA binding|RNA endonuclease activity|nucleus|cytoplasm|cytosol|mRNA catabolic process|regulation of translation|synaptonemal complex assembly|male meiotic nuclear division|male gonad development|RNA secondary structure unwinding|miRNA metabolic process|RISC complex|regulation of cell morphogenesis|RNA-mediated ge…			R-MMU-203927,R-MMU-211000,R-MMU-426486,R-MMU-426496,R-MMU-74160	MicroRNA (miRNA) biogenesis|Gene Silencing by RNA|Small interfering RNA (siRNA) biogenesis|Post-transcriptional silencing by small RNAs|Gene expression (Transcription)
Agpat3	11822.7	18405	5240.5	0.284737	-1.8123	0	0	Down	23.2699	23.2518	24.1611	53.8256	55.0397	54.059	28169	protein_coding	1-acylglycerol-3-phosphate O-acyltransferase 3	mmu00561,mmu00564,mmu04072	Glycerolipid metabolism|Glycerophospholipid metabolism|Phospholipase D signaling pathway	GO:0003841,GO:0005634,GO:0005635,GO:0005783,GO:0005789,GO:0006629,GO:0008654,GO:0012505,GO:0016020,GO:0016740,GO:0016746,GO:0042171	1-acylglycerol-3-phosphate O-acyltransferase activity|nucleus|nuclear envelope|endoplasmic reticulum|endoplasmic reticulum membrane|lipid metabolic process|phospholipid biosynthetic process|endomembrane system|membrane|transferase activity|acyltransferase activity|lysophosphatidic acid acyltransferase activity	WP386	Triacylglyceride synthesis	R-MMU-1430728,R-MMU-1483166,R-MMU-1483206,R-MMU-1483257,R-MMU-199991,R-MMU-556833,R-MMU-5653656,R-MMU-6811436,R-MMU-6811442,R-MMU-8856688	Metabolism|Synthesis of PA|Glycerophospholipid biosynthesis|Phospholipid metabolism|Membrane Trafficking|Metabolism of lipids|Vesicle-mediated transport|COPI-independent Golgi-to-ER retrograde traffic|Intra-Golgi and retrograde Golgi-to-ER traffic|Golgi-to-ER retrograde transport
Agpat4	366.069	203.287	528.851	2.60193	1.37958	2.5557e-29	1.05801e-28	Up	6.28798	6.40376	6.94413	1.71231	1.58186	1.65745	68262	protein_coding	1-acylglycerol-3-phosphate O-acyltransferase 4 (lysophosphatidic acid acyltransferase%2C delta)	mmu00561,mmu00564,mmu04072	Glycerolipid metabolism|Glycerophospholipid metabolism|Phospholipase D signaling pathway	GO:0003841,GO:0005741,GO:0005783,GO:0006629,GO:0006644,GO:0008654,GO:0012505,GO:0016020,GO:0016740,GO:0016746,GO:0042171	1-acylglycerol-3-phosphate O-acyltransferase activity|mitochondrial outer membrane|endoplasmic reticulum|lipid metabolic process|phospholipid metabolic process|phospholipid biosynthetic process|endomembrane system|membrane|transferase activity|acyltransferase activity|lysophosphatidic acid acyltransferase activity	WP386,WP4345	Triacylglyceride synthesis|Glycerolipids and glycerophospholipids	R-MMU-1430728,R-MMU-1483166,R-MMU-1483206,R-MMU-1483257,R-MMU-556833	Metabolism|Synthesis of PA|Glycerophospholipid biosynthesis|Phospholipid metabolism|Metabolism of lipids
Agps	9940.02	14426.7	5453.3	0.37798	-1.40362	5.91711e-299	1.35199e-297	Down	25.4229	24.957	24.3782	41.7075	44.4215	43.7112	228061	protein_coding	alkylglycerone phosphate synthase	mmu00565,mmu04146	Ether lipid metabolism|Peroxisome	GO:0003824,GO:0005730,GO:0005739,GO:0005777,GO:0005782,GO:0006629,GO:0008609,GO:0008610,GO:0016020,GO:0016491,GO:0016740,GO:0050660,GO:0071949	catalytic activity|nucleolus|mitochondrion|peroxisome|peroxisomal matrix|lipid metabolic process|alkylglycerone-phosphate synthase activity|lipid biosynthetic process|membrane|oxidoreductase activity|transferase activity|flavin adenine dinucleotide binding|FAD binding	WP386	Triacylglyceride synthesis	R-MMU-1430728,R-MMU-556833,R-MMU-75896,R-MMU-8848584,R-MMU-9033241,R-MMU-9609507	Metabolism|Metabolism of lipids|Plasmalogen biosynthesis|Wax and plasmalogen biosynthesis|Peroxisomal protein import|Protein localization
Agrn	7099.13	4433.86	9764.4	2.20227	1.13899	6.96425e-195	1.07633e-193	Up	25.8838	26.1617	25.8319	7.64953	7.64627	7.91409	11603	protein_coding	agrin	mmu04512	ECM-receptor interaction	GO:0001932,GO:0001934,GO:0002162,GO:0005201,GO:0005509,GO:0005515,GO:0005576,GO:0005604,GO:0005615,GO:0005796,GO:0005886,GO:0007009,GO:0007268,GO:0007275,GO:0007416,GO:0007528,GO:0009986,GO:0016020,GO:0030154,GO:0030548,GO:0032092,GO:0035374,GO:0036122,GO:0042030,GO:0042383,GO:0043083,GO:0043087,GO:0043113,GO:0043395,GO:0043547,GO:0044295,GO:0044325,GO:0045202,GO:0045213,GO:0045887,GO:0045944,GO:…	regulation of protein phosphorylation|positive regulation of protein phosphorylation|dystroglycan binding|extracellular matrix structural constituent|calcium ion binding|protein binding|extracellular region|basement membrane|extracellular space|Golgi lumen|plasma membrane|plasma membrane organization|chemical synaptic transmission|multicellular organism development|synapse assembly|neuromuscular …	WP1983,WP2573	Splicing factor NOVA regulated synaptic proteins|Primary focal segmental glomerulosclerosis (FSGS)
Agxt2	3171.17	5714.41	627.919	0.109904	-3.18568	0	0	Down	5.7482	6.1975	6.0746	37.1165	35.1317	35.3585	268782	protein_coding	alanine-glyoxylate aminotransferase 2	mmu00250,mmu00260,mmu00270,mmu00280	Alanine, aspartate and glutamate metabolism|Glycine, serine and threonine metabolism|Cysteine and methionine metabolism|Valine, leucine and isoleucine degradation	GO:0003824,GO:0005739,GO:0008453,GO:0008483,GO:0009436,GO:0016223,GO:0016740,GO:0019265,GO:0019481,GO:0030170,GO:0045429,GO:0047305	catalytic activity|mitochondrion|alanine-glyoxylate transaminase activity|transaminase activity|glyoxylate catabolic process|beta-alanine-pyruvate transaminase activity|transferase activity|glycine biosynthetic process, by transamination of glyoxylate|L-alanine catabolic process, by transamination|pyridoxal phosphate binding|positive regulation of nitric oxide biosynthetic process|(R)-3-amino-2-m…	WP1770	One-carbon metabolism and related pathways	R-MMU-1430728,R-MMU-389661,R-MMU-71291	Metabolism|Glyoxylate metabolism and glycine degradation|Metabolism of amino acids and derivatives
Ahcy	7425.23	12826.3	2024.2	0.157824	-2.66361	0	0	Down	26.3508	26.1507	27.8192	107.746	109.706	116.557	269378	protein_coding	S-adenosylhomocysteine hydrolase	mmu00270	Cysteine and methionine metabolism	GO:0002439,GO:0004013,GO:0005507,GO:0005515,GO:0005634,GO:0005829,GO:0007584,GO:0019510,GO:0030554,GO:0033353,GO:0042745,GO:0042802,GO:0043005,GO:0043621,GO:0051287	chronic inflammatory response to antigenic stimulus|adenosylhomocysteinase activity|copper ion binding|protein binding|nucleus|cytosol|response to nutrient|S-adenosylhomocysteine catabolic process|adenyl nucleotide binding|S-adenosylmethionine cycle|circadian sleep/wake cycle|identical protein binding|neuron projection|protein self-association|NAD binding	WP730,WP435	Glutathione and one-carbon metabolism|One-carbon metabolism	R-MMU-1430728,R-MMU-156580,R-MMU-156581,R-MMU-1614635,R-MMU-211859,R-MMU-71291	Metabolism|Phase II - Conjugation of compounds|Methylation|Sulfur amino acid metabolism|Biological oxidations|Metabolism of amino acids and derivatives
Ahcyl1	8497.56	11847.1	5148.02	0.434529	-1.20248	1.49078e-220	2.58853e-219	Down	40.9074	41.9452	39.6364	61.2529	62.2387	61.5413	229709	protein_coding	S-adenosylhomocysteine hydrolase-like 1	mmu00270	Cysteine and methionine metabolism	GO:0003723,GO:0004013,GO:0005515,GO:0005737,GO:0005783,GO:0005829,GO:0005886,GO:0006378,GO:0006611,GO:0006730,GO:0006915,GO:0010765,GO:0016020,GO:0016324,GO:0031440,GO:0032412,GO:0033353,GO:0038166,GO:0042045,GO:0042802,GO:0043231,GO:0044070,GO:0044233,GO:0051592,GO:1990456	RNA binding|adenosylhomocysteinase activity|protein binding|cytoplasm|endoplasmic reticulum|cytosol|plasma membrane|mRNA polyadenylation|protein export from nucleus|one-carbon metabolic process|apoptotic process|positive regulation of sodium ion transport|membrane|apical plasma membrane|regulation of mRNA 3'-end processing|regulation of monoatomic ion transmembrane transporter activity|S-adenosyl…	WP1770	One-carbon metabolism and related pathways	R-MMU-397014,R-MMU-5576891,R-MMU-5578775	Muscle contraction|Cardiac conduction|Ion homeostasis
Ahcyl2	7873.72	13129.1	2618.31	0.199416	-2.32615	0	0	Down	13.767	12.9723	13.7783	44.0376	44.4226	44.8864	74340	protein_coding	S-adenosylhomocysteine hydrolase-like 2	mmu00270	Cysteine and methionine metabolism	GO:0004013,GO:0005737,GO:0005783,GO:0005829,GO:0006730,GO:0016787,GO:0033353,GO:0043005,GO:0043231	adenosylhomocysteinase activity|cytoplasm|endoplasmic reticulum|cytosol|one-carbon metabolic process|hydrolase activity|S-adenosylmethionine cycle|neuron projection|intracellular membrane-bounded organelle	WP730,WP435	Glutathione and one-carbon metabolism|One-carbon metabolism	R-MMU-382551,R-MMU-425381,R-MMU-425393,R-MMU-425407	Transport of small molecules|Bicarbonate transporters|Transport of inorganic cations/anions and amino acids/oligopeptides|SLC-mediated transmembrane transport
Ahnak	7107.77	4019.86	10195.7	2.53627	1.34271	5.19182e-275	1.09771e-273	Up	17.9928	17.9816	18.0214	4.52156	4.75782	4.69518	66395	protein_coding	AHNAK nucleoprotein (desmoyokin)	mmu05132	Salmonella infection	GO:0005515,GO:0005634,GO:0005737,GO:0005829,GO:0005886,GO:0005911,GO:0015629,GO:0031982,GO:0042383,GO:0042802,GO:0043034,GO:0043484,GO:0044291,GO:0044548,GO:0045121,GO:0070062,GO:0097493,GO:0098797,GO:1901385,GO:1905686	protein binding|nucleus|cytoplasm|cytosol|plasma membrane|cell-cell junction|actin cytoskeleton|vesicle|sarcolemma|identical protein binding|costamere|regulation of RNA splicing|cell-cell contact zone|S100 protein binding|membrane raft|extracellular exosome|structural molecule activity conferring elasticity|plasma membrane protein complex|regulation of voltage-gated calcium channel activity|posit…
Ahnak2	151.417	8.59159	294.242	34.322	5.10106	2.57594e-46	1.38896e-45	Up	0.841995	0.881333	0.863431	0.00937598	0.00706829	0.0331042	100041194	protein_coding	AHNAK nucleoprotein 2	mmu05132	Salmonella infection	GO:0003674,GO:0005829,GO:0005886,GO:0030018,GO:0030659,GO:0043034	molecular_function|cytosol|plasma membrane|Z disc|cytoplasmic vesicle membrane|costamere
Ahr	940.96	346.654	1535.27	4.42718	2.14639	9.71009e-88	7.93985e-87	Up	10.4983	8.853	8.8318	1.35147	1.65868	1.17069	11622	protein_coding	aryl-hydrocarbon receptor	mmu04659,mmu05207,mmu05208,mmu04934	Th17 cell differentiation|Chemical carcinogenesis - receptor activation|Chemical carcinogenesis - reactive oxygen species|Cushing syndrome	GO:0000122,GO:0000902,GO:0000976,GO:0000981,GO:0000987,GO:0001094,GO:0001223,GO:0001541,GO:0001568,GO:0001569,GO:0001782,GO:0001889,GO:0001922,GO:0001974,GO:0002260,GO:0002376,GO:0002819,GO:0002841,GO:0003085,GO:0003214,GO:0003243,GO:0003677,GO:0003700,GO:0004879,GO:0005515,GO:0005634,GO:0005667,GO:0005737,GO:0005829,GO:0006355,GO:0006357,GO:0006366,GO:0006805,GO:0007049,GO:0008015,GO:0008217,GO:…	negative regulation of transcription by RNA polymerase II|cell morphogenesis|transcription cis-regulatory region binding|DNA-binding transcription factor activity, RNA polymerase II-specific|cis-regulatory region sequence-specific DNA binding|TFIID-class transcription factor complex binding|transcription coactivator binding|ovarian follicle development|blood vessel development|branching involved …	WP447	Adipogenesis genes	R-MMU-1430728,R-MMU-211859,R-MMU-211897,R-MMU-211945,R-MMU-211976,R-MMU-211981,R-MMU-8937144	Metabolism|Biological oxidations|Cytochrome P450 - arranged by substrate type|Phase I - Functionalization of compounds|Endogenous sterols|Xenobiotics|Aryl hydrocarbon receptor signalling
Ahrr	7.62243	0.409881	14.835	33.8103	5.07939	0.000233163	0.000423888	Up	0.0952241	0.106698	0.0558751	0	0	0.00467983	11624	protein_coding	aryl-hydrocarbon receptor repressor			GO:0000122,GO:0000976,GO:0003677,GO:0004879,GO:0005634,GO:0005654,GO:0005737,GO:0005829,GO:0006355,GO:0006357,GO:0006805,GO:0009410,GO:0033235,GO:0034751,GO:0045892,GO:0046983	negative regulation of transcription by RNA polymerase II|transcription cis-regulatory region binding|DNA binding|nuclear receptor activity|nucleus|nucleoplasm|cytoplasm|cytosol|regulation of DNA-templated transcription|regulation of transcription by RNA polymerase II|xenobiotic metabolic process|response to xenobiotic stimulus|positive regulation of protein sumoylation|aryl hydrocarbon receptor …			R-MMU-1430728,R-MMU-211859,R-MMU-211897,R-MMU-211945,R-MMU-211976,R-MMU-211981,R-MMU-8937144	Metabolism|Biological oxidations|Cytochrome P450 - arranged by substrate type|Phase I - Functionalization of compounds|Endogenous sterols|Xenobiotics|Aryl hydrocarbon receptor signalling
Aida	1508.18	967.614	2048.74	2.11735	1.08226	1.84181e-63	1.20277e-62	Up	20.3492	20.8482	21.5816	6.60909	6.62679	6.22212	108909	protein_coding	axin interactor%2C dorsalization associated			GO:0005515,GO:0005737,GO:0007275,GO:0009953,GO:0016020,GO:0019904,GO:0030178,GO:0031333,GO:0035091,GO:0043254,GO:0043508,GO:0046329,GO:0048264,GO:2000016	protein binding|cytoplasm|multicellular organism development|dorsal/ventral pattern formation|membrane|protein domain specific binding|negative regulation of Wnt signaling pathway|negative regulation of protein-containing complex assembly|phosphatidylinositol binding|regulation of protein-containing complex assembly|negative regulation of JUN kinase activity|negative regulation of JNK cascade|det…
Aif1	830.148	113.374	1546.92	13.6376	3.76951	1.02932e-223	1.80913e-222	Up	48.5865	53.8558	49.3804	2.22439	2.91979	2.16473	11629	protein_coding	allograft inflammatory factor 1			GO:0001726,GO:0001774,GO:0001891,GO:0001934,GO:0003779,GO:0005509,GO:0005515,GO:0005634,GO:0005737,GO:0005829,GO:0005856,GO:0005884,GO:0005886,GO:0006911,GO:0008284,GO:0010629,GO:0014739,GO:0016020,GO:0016601,GO:0030027,GO:0030041,GO:0030046,GO:0030335,GO:0032587,GO:0032722,GO:0032755,GO:0034599,GO:0042102,GO:0042995,GO:0043066,GO:0043204,GO:0045429,GO:0046872,GO:0048471,GO:0048661,GO:0048662,GO:…	ruffle|microglial cell activation|phagocytic cup|positive regulation of protein phosphorylation|actin binding|calcium ion binding|protein binding|nucleus|cytoplasm|cytosol|cytoskeleton|actin filament|plasma membrane|phagocytosis, engulfment|positive regulation of cell population proliferation|negative regulation of gene expression|positive regulation of muscle hyperplasia|membrane|Rac protein sig…
Aif1l	8665.14	12270.8	5059.46	0.41234	-1.27809	1.15105e-246	2.20001e-245	Down	55.6505	57.9394	59.2975	93.2871	90.8018	91.0553	108897	protein_coding	allograft inflammatory factor 1-like			GO:0003779,GO:0005509,GO:0005737,GO:0005856,GO:0005884,GO:0005886,GO:0005925,GO:0015629,GO:0016020,GO:0032587,GO:0032991,GO:0042995,GO:0046872,GO:0051015,GO:0051017,GO:0097178	actin binding|calcium ion binding|cytoplasm|cytoskeleton|actin filament|plasma membrane|focal adhesion|actin cytoskeleton|membrane|ruffle membrane|protein-containing complex|cell projection|metal ion binding|actin filament binding|actin filament bundle assembly|ruffle assembly
Aifm1	3727.91	6135.37	1320.44	0.2152	-2.21625	0	0	Down	19.017	18.529	18.7119	57.11	57.6789	56.7865	26926	protein_coding	apoptosis-inducing factor%2C mitochondrion-associated 1	mmu04210,mmu04217	Apoptosis|Necroptosis	GO:0003677,GO:0004174,GO:0005515,GO:0005634,GO:0005737,GO:0005739,GO:0005741,GO:0005743,GO:0005758,GO:0005829,GO:0006915,GO:0006919,GO:0006979,GO:0008637,GO:0016020,GO:0016174,GO:0016491,GO:0016651,GO:0030182,GO:0032981,GO:0033108,GO:0043065,GO:0043525,GO:0045041,GO:0046983,GO:0050660,GO:0051402,GO:0060545,GO:0070059,GO:0071949,GO:0072572,GO:1902510	DNA binding|electron-transferring-flavoprotein dehydrogenase activity|protein binding|nucleus|cytoplasm|mitochondrion|mitochondrial outer membrane|mitochondrial inner membrane|mitochondrial intermembrane space|cytosol|apoptotic process|activation of cysteine-type endopeptidase activity involved in apoptotic process|response to oxidative stress|apoptotic mitochondrial changes|membrane|NAD(P)H oxid…	WP166	Apoptosis modulation by HSP70
Aifm3	418.557	721.301	115.813	0.160709	-2.63748	1.60561e-83	1.26802e-82	Down	0.751796	1.11496	0.949937	3.61719	3.69451	4.19826	72168	protein_coding	apoptosis-inducing factor%2C mitochondrion-associated 3			GO:0005737,GO:0005739,GO:0005743,GO:0005783,GO:0005829,GO:0006915,GO:0016491,GO:0016651,GO:0046872,GO:0050660,GO:0051536,GO:0051537,GO:0097194	cytoplasm|mitochondrion|mitochondrial inner membrane|endoplasmic reticulum|cytosol|apoptotic process|oxidoreductase activity|oxidoreductase activity, acting on NAD(P)H|metal ion binding|flavin adenine dinucleotide binding|iron-sulfur cluster binding|2 iron, 2 sulfur cluster binding|execution phase of apoptosis
Aim2	126.66	16.7228	236.597	14.1419	3.82191	3.76207e-41	1.89299e-40	Up	0.780895	0.779879	0.850961	0.0298911	0.0437025	0.0383774	383619	protein_coding	absent in melanoma 2	mmu04621,mmu04623	NOD-like receptor signaling pathway|Cytosolic DNA-sensing pathway	GO:0002218,GO:0002221,GO:0002230,GO:0002376,GO:0003677,GO:0003690,GO:0005515,GO:0005634,GO:0005654,GO:0005737,GO:0005739,GO:0005829,GO:0006915,GO:0006954,GO:0032088,GO:0032611,GO:0032731,GO:0033209,GO:0035458,GO:0042802,GO:0044546,GO:0045087,GO:0050729,GO:0051092,GO:0051607,GO:0070269,GO:0071466,GO:0097169,GO:1904270,GO:2001056	activation of innate immune response|pattern recognition receptor signaling pathway|positive regulation of defense response to virus by host|immune system process|DNA binding|double-stranded DNA binding|protein binding|nucleus|nucleoplasm|cytoplasm|mitochondrion|cytosol|apoptotic process|inflammatory response|negative regulation of NF-kappaB transcription factor activity|interleukin-1 beta produc…			R-MMU-168249,R-MMU-168256,R-MMU-168643,R-MMU-1834949,R-MMU-622312,R-MMU-844615	Innate Immune System|Immune System|Nucleotide-binding domain, leucine rich repeat containing receptor (NLR) signaling pathways|Cytosolic sensors of pathogen-associated DNA |Inflammasomes|The AIM2 inflammasome
Airn	111.768	165.147	58.3896	0.353573	-1.49992	6.15166e-10	1.53254e-09	Down	0.82023	1.06968	0.802151	1.18035	2.06391	1.76126	104103	non_coding	antisense Igf2r RNA			GO:0000228,GO:0003674,GO:0006349,GO:0051570	nuclear chromosome|molecular_function|regulation of gene expression by genomic imprinting|regulation of histone H3-K9 methylation
Ajap1	40.58	3.27334	77.8866	23.8416	4.57541	9.00128e-14	2.56358e-13	Up	0.901905	0.530574	0.990199	0.0248709	0.0083331	0.0334525	230959	protein_coding	adherens junction associated protein 1			GO:0001953,GO:0005886,GO:0005912,GO:0007155,GO:0008013,GO:0009898,GO:0009986,GO:0016020,GO:0016323,GO:0030054,GO:0030860,GO:0044291,GO:0044877,GO:0061045	negative regulation of cell-matrix adhesion|plasma membrane|adherens junction|cell adhesion|beta-catenin binding|cytoplasmic side of plasma membrane|cell surface|membrane|basolateral plasma membrane|cell junction|regulation of polarized epithelial cell differentiation|cell-cell contact zone|protein-containing complex binding|negative regulation of wound healing
Ajm1	10.803	2.45382	19.1523	7.81388	2.96604	0.000336639	0.000603818	Up	0.159154	0.126353	0.126822	0.0114868	0.00577304	0.0173815	381353	protein_coding	apical junction component 1			GO:0003674,GO:0005886,GO:0016020,GO:0030054,GO:0042995,GO:0043296,GO:0045216	molecular_function|plasma membrane|membrane|cell junction|cell projection|apical junction complex|cell-cell junction organization
Ak2	4922.53	7260.2	2584.85	0.356052	-1.48984	7.46615e-210	1.23965e-208	Down	36.6882	40.7015	37.2444	71.79	69.926	69.5934	11637	protein_coding	adenylate kinase 2	mmu00230,mmu00730	Purine metabolism|Thiamine metabolism	GO:0000166,GO:0004017,GO:0004550,GO:0005524,GO:0005634,GO:0005737,GO:0005739,GO:0005743,GO:0005758,GO:0005829,GO:0006139,GO:0006172,GO:0016301,GO:0016310,GO:0016740,GO:0016776,GO:0019205,GO:0036126,GO:0046033,GO:0046034,GO:0046060,GO:0097226	nucleotide binding|adenylate kinase activity|nucleoside diphosphate kinase activity|ATP binding|nucleus|cytoplasm|mitochondrion|mitochondrial inner membrane|mitochondrial intermembrane space|cytosol|nucleobase-containing compound metabolic process|ADP biosynthetic process|kinase activity|phosphorylation|transferase activity|phosphotransferase activity, phosphate group as acceptor|nucleobase-conta…	WP2185	Purine metabolism	R-MMU-1430728,R-MMU-15869,R-MMU-499943	Metabolism|Metabolism of nucleotides|Interconversion of nucleotide di- and triphosphates
Ak3	10087.3	15866	4308.67	0.271544	-1.88074	0	0	Down	18.9604	18.1503	17.9304	44.5551	44.9563	43.534	56248	protein_coding	adenylate kinase 3	mmu00230	Purine metabolism	GO:0000166,GO:0004017,GO:0004550,GO:0005524,GO:0005525,GO:0005737,GO:0005739,GO:0005758,GO:0005759,GO:0006139,GO:0006172,GO:0006756,GO:0009142,GO:0016301,GO:0016310,GO:0016740,GO:0016776,GO:0019205,GO:0042802,GO:0046033,GO:0046034,GO:0046039,GO:0046041,GO:0046051,GO:0046060,GO:0046899	nucleotide binding|adenylate kinase activity|nucleoside diphosphate kinase activity|ATP binding|GTP binding|cytoplasm|mitochondrion|mitochondrial intermembrane space|mitochondrial matrix|nucleobase-containing compound metabolic process|ADP biosynthetic process|AMP phosphorylation|nucleoside triphosphate biosynthetic process|kinase activity|phosphorylation|transferase activity|phosphotransferase a…			R-MMU-109582,R-MMU-983231	Hemostasis|Factors involved in megakaryocyte development and platelet production
Ak4	15410.5	29049.3	1771.59	0.0609866	-4.03536	0	0	Down	7.20546	7.45585	7.24854	77.9163	78.9682	78.92	11639	protein_coding	adenylate kinase 4	mmu00230,mmu00730	Purine metabolism|Thiamine metabolism	GO:0000166,GO:0002082,GO:0004017,GO:0004550,GO:0005524,GO:0005525,GO:0005737,GO:0005739,GO:0005759,GO:0006139,GO:0006165,GO:0009142,GO:0016301,GO:0016310,GO:0016740,GO:0016776,GO:0019205,GO:0046033,GO:0046034,GO:0046039,GO:0046899,GO:0071456,GO:2001169	nucleotide binding|regulation of oxidative phosphorylation|adenylate kinase activity|nucleoside diphosphate kinase activity|ATP binding|GTP binding|cytoplasm|mitochondrion|mitochondrial matrix|nucleobase-containing compound metabolic process|nucleoside diphosphate phosphorylation|nucleoside triphosphate biosynthetic process|kinase activity|phosphorylation|transferase activity|phosphotransferase a…	WP2185	Purine metabolism	R-MMU-1430728,R-MMU-15869,R-MMU-499943	Metabolism|Metabolism of nucleotides|Interconversion of nucleotide di- and triphosphates
Ak5	367.516	75.8902	659.142	8.68373	3.11831	2.29708e-98	2.04913e-97	Up	6.42248	6.66648	6.34404	0.455967	0.529439	0.483763	229949	protein_coding	adenylate kinase 5	mmu00230,mmu00730	Purine metabolism|Thiamine metabolism	GO:0000166,GO:0004017,GO:0004550,GO:0005524,GO:0005737,GO:0005829,GO:0006139,GO:0006165,GO:0009142,GO:0016301,GO:0016310,GO:0016740,GO:0019205,GO:0034451,GO:0046034	nucleotide binding|adenylate kinase activity|nucleoside diphosphate kinase activity|ATP binding|cytoplasm|cytosol|nucleobase-containing compound metabolic process|nucleoside diphosphate phosphorylation|nucleoside triphosphate biosynthetic process|kinase activity|phosphorylation|transferase activity|nucleobase-containing compound kinase activity|centriolar satellite|ATP metabolic process	WP2185	Purine metabolism	R-MMU-1430728,R-MMU-15869,R-MMU-499943	Metabolism|Metabolism of nucleotides|Interconversion of nucleotide di- and triphosphates
Akap12	2411.93	899.254	3924.61	4.36364	2.12553	3.57897e-258	7.11793e-257	Up	21.6922	20.3819	21.3091	2.93696	3.44126	3.15824	83397	protein_coding	A kinase (PRKA) anchor protein (gravin) 12			GO:0005516,GO:0005737,GO:0005829,GO:0005856,GO:0005886,GO:0007165,GO:0007193,GO:0008179,GO:0010738,GO:0010739,GO:0016020,GO:0030159,GO:0032760,GO:0043025,GO:0043116,GO:0050804,GO:0051018,GO:0051770,GO:0061870,GO:0070374,GO:0090036,GO:0098685,GO:1900143	calmodulin binding|cytoplasm|cytosol|cytoskeleton|plasma membrane|signal transduction|adenylate cyclase-inhibiting G protein-coupled receptor signaling pathway|adenylate cyclase binding|regulation of protein kinase A signaling|positive regulation of protein kinase A signaling|membrane|signaling receptor complex adaptor activity|positive regulation of tumor necrosis factor production|neuronal cell…	WP232	G protein signaling pathways	R-MMU-162582,R-MMU-194315,R-MMU-9012999,R-MMU-9013405,R-MMU-9035034,R-MMU-9716542	Signal Transduction|Signaling by Rho GTPases|RHO GTPase cycle|RHOD GTPase cycle|RHOF GTPase cycle|Signaling by Rho GTPases, Miro GTPases and RHOBTB3
Akap5	22.5627	10.2097	34.9156	3.41807	1.77318	0.000656343	0.00114897	Up	0.250451	0.129884	0.134317	0.0393592	0.0276937	0.0317639	238276	protein_coding	A kinase (PRKA) anchor protein 5			GO:0001664,GO:0001934,GO:0003779,GO:0005515,GO:0005516,GO:0005737,GO:0005768,GO:0005829,GO:0005856,GO:0005886,GO:0007193,GO:0007194,GO:0007416,GO:0008179,GO:0008287,GO:0009898,GO:0010524,GO:0010738,GO:0014069,GO:0016020,GO:0016323,GO:0017124,GO:0019900,GO:0019901,GO:0019904,GO:0030346,GO:0030425,GO:0031527,GO:0031698,GO:0032279,GO:0032590,GO:0032591,GO:0032984,GO:0032991,GO:0034237,GO:0035254,GO:…	G protein-coupled receptor binding|positive regulation of protein phosphorylation|actin binding|protein binding|calmodulin binding|cytoplasm|endosome|cytosol|cytoskeleton|plasma membrane|adenylate cyclase-inhibiting G protein-coupled receptor signaling pathway|negative regulation of adenylate cyclase activity|synapse assembly|adenylate cyclase binding|protein serine/threonine phosphatase complex|…	WP232	G protein signaling pathways	R-MMU-112314,R-MMU-112315,R-MMU-112316,R-MMU-399719,R-MMU-399721	Neurotransmitter receptors and postsynaptic signal transmission|Transmission across Chemical Synapses|Neuronal System|Trafficking of AMPA receptors|Glutamate binding, activation of AMPA receptors and synaptic plasticity
Akap6	34.6727	18.385	50.9604	2.77252	1.4712	0.000211304	0.000385578	Up	0.110313	0.0981361	0.0891195	0.0311546	0.0172235	0.0219998	238161	protein_coding	A kinase (PRKA) anchor protein 6			GO:0001934,GO:0005515,GO:0005634,GO:0005635,GO:0005737,GO:0005901,GO:0007194,GO:0008179,GO:0010738,GO:0014701,GO:0014704,GO:0016529,GO:0019899,GO:0030307,GO:0030315,GO:0031503,GO:0031965,GO:0032991,GO:0034237,GO:0034704,GO:0042383,GO:0043495,GO:0044325,GO:0045727,GO:0048471,GO:0051018,GO:0051281,GO:0051721,GO:0060090,GO:0060306,GO:0060316,GO:0061051,GO:0070886,GO:0071320,GO:0071345,GO:0071872,GO:…	positive regulation of protein phosphorylation|protein binding|nucleus|nuclear envelope|cytoplasm|caveola|negative regulation of adenylate cyclase activity|adenylate cyclase binding|regulation of protein kinase A signaling|junctional sarcoplasmic reticulum membrane|intercalated disc|sarcoplasmic reticulum|enzyme binding|positive regulation of cell growth|T-tubule|protein-containing complex locali…	WP232	G protein signaling pathways
Akna	519.236	152.553	885.919	5.80581	2.5375	1.5829e-97	1.39839e-96	Up	4.05766	4.20736	4.51636	0.411511	0.556668	0.4772	100182	protein_coding	AT-hook transcription factor			GO:0001650,GO:0001837,GO:0003677,GO:0005515,GO:0005634,GO:0005654,GO:0005737,GO:0005813,GO:0005814,GO:0005829,GO:0005856,GO:0005874,GO:0007399,GO:0021849,GO:0043231,GO:0045944,GO:0050727,GO:0060232,GO:0060234	fibrillar center|epithelial to mesenchymal transition|DNA binding|protein binding|nucleus|nucleoplasm|cytoplasm|centrosome|centriole|cytosol|cytoskeleton|microtubule|nervous system development|neuroblast division in subventricular zone|intracellular membrane-bounded organelle|positive regulation of transcription by RNA polymerase II|regulation of inflammatory response|delamination|neuroblast dela…
Akr1a1	48314.2	77818.7	18809.7	0.241717	-2.04861	0	0	Down	428.232	454.685	459.41	1225.58	1201.27	1217.27	58810	protein_coding	aldo-keto reductase family 1%2C member A1 (aldehyde reductase)	mmu00010,mmu00040,mmu00053,mmu00620,mmu00561,mmu05208	Glycolysis / Gluconeogenesis|Pentose and glucuronate interconversions|Ascorbate and aldarate metabolism|Pyruvate metabolism|Glycerolipid metabolism|Chemical carcinogenesis - reactive oxygen species	GO:0004032,GO:0005737,GO:0005829,GO:0005886,GO:0006629,GO:0008106,GO:0016020,GO:0016324,GO:0016491,GO:0016657,GO:0019640,GO:0019726,GO:0019853,GO:0042840,GO:0044597,GO:0044598,GO:0045202,GO:0046185,GO:0047655,GO:0047939,GO:0047941,GO:0110095	alditol:NADP+ 1-oxidoreductase activity|cytoplasm|cytosol|plasma membrane|lipid metabolic process|alcohol dehydrogenase (NADP+) activity|membrane|apical plasma membrane|oxidoreductase activity|oxidoreductase activity, acting on NAD(P)H, nitrogenous group as acceptor|glucuronate catabolic process to xylulose 5-phosphate|mevaldate reductase (NADPH) activity|L-ascorbic acid biosynthetic process|D-gl…	WP1251	Metapathway biotransformation	R-MMU-1430728,R-MMU-156580,R-MMU-156590,R-MMU-211859,R-MMU-5661270,R-MMU-71387	Metabolism|Phase II - Conjugation of compounds|Glutathione conjugation|Biological oxidations|Formation of xylulose-5-phosphate|Metabolism of carbohydrates
Akr1b7	135.785	48.5782	222.991	4.59166	2.19902	2.40753e-24	9.03812e-24	Up	5.48665	5.99254	6.55568	0.754464	0.823361	1.00029	11997	protein_coding	aldo-keto reductase family 1%2C member B7	mmu00040,mmu00051,mmu00052,mmu00561,mmu00790	Pentose and glucuronate interconversions|Fructose and mannose metabolism|Galactose metabolism|Glycerolipid metabolism|Folate biosynthesis	GO:0001758,GO:0004032,GO:0004303,GO:0005576,GO:0005737,GO:0005739,GO:0005764,GO:0005829,GO:0008106,GO:0016491,GO:0016616,GO:0044255,GO:0045550,GO:0047718,GO:0052650	retinal dehydrogenase activity|alditol:NADP+ 1-oxidoreductase activity|estradiol 17-beta-dehydrogenase activity|extracellular region|cytoplasm|mitochondrion|lysosome|cytosol|alcohol dehydrogenase (NADP+) activity|oxidoreductase activity|oxidoreductase activity, acting on the CH-OH group of donors, NAD or NADP as acceptor|cellular lipid metabolic process|geranylgeranyl reductase activity|indanol d…			R-MMU-1430728,R-MMU-193144,R-MMU-196071,R-MMU-556833,R-MMU-8957322	Metabolism|Estrogen biosynthesis|Metabolism of steroid hormones|Metabolism of lipids|Metabolism of steroids
Akr1b8	586.54	81.1689	1091.91	13.4466	3.74917	2.12219e-171	2.91867e-170	Up	27.2155	26.7398	28.9521	1.17405	1.5667	1.30689	14187	protein_coding	aldo-keto reductase family 1%2C member B8	mmu00040,mmu00051,mmu00052,mmu00561,mmu00790	Pentose and glucuronate interconversions|Fructose and mannose metabolism|Galactose metabolism|Glycerolipid metabolism|Folate biosynthesis	GO:0001758,GO:0004032,GO:0004303,GO:0005576,GO:0005737,GO:0005739,GO:0005764,GO:0005829,GO:0008106,GO:0016491,GO:0016616,GO:0016918,GO:0045550,GO:0047718,GO:0052650,GO:0070401,GO:0070402	retinal dehydrogenase activity|alditol:NADP+ 1-oxidoreductase activity|estradiol 17-beta-dehydrogenase activity|extracellular region|cytoplasm|mitochondrion|lysosome|cytosol|alcohol dehydrogenase (NADP+) activity|oxidoreductase activity|oxidoreductase activity, acting on the CH-OH group of donors, NAD or NADP as acceptor|retinal binding|geranylgeranyl reductase activity|indanol dehydrogenase acti…			R-MMU-1430728,R-MMU-193144,R-MMU-196071,R-MMU-556833,R-MMU-8957322	Metabolism|Estrogen biosynthesis|Metabolism of steroid hormones|Metabolism of lipids|Metabolism of steroids
Akr1c14	8976.56	16733.8	1219.34	0.0728444	-3.77904	0	0	Down	14.2743	12.8619	13.0596	119.705	120.747	121.679	105387	protein_coding	aldo-keto reductase family 1%2C member C14			GO:0001758,GO:0004032,GO:0004033,GO:0004745,GO:0005634,GO:0005737,GO:0005829,GO:0006693,GO:0016229,GO:0016655,GO:0018636,GO:0031406,GO:0032052,GO:0035410,GO:0042448,GO:0044597,GO:0044598,GO:0045550,GO:0045703,GO:0047020,GO:0047023,GO:0047042,GO:0047086,GO:0047115,GO:0047743,GO:0047787	retinal dehydrogenase activity|alditol:NADP+ 1-oxidoreductase activity|aldo-keto reductase (NADP) activity|NAD-retinol dehydrogenase activity|nucleus|cytoplasm|cytosol|prostaglandin metabolic process|steroid dehydrogenase activity|oxidoreductase activity, acting on NAD(P)H, quinone or similar compound as acceptor|phenanthrene 9,10-monooxygenase activity|carboxylic acid binding|bile acid binding|d…			R-MMU-1430728,R-MMU-192105,R-MMU-193368,R-MMU-193775,R-MMU-193807,R-MMU-194068,R-MMU-196854,R-MMU-2187338,R-MMU-556833,R-MMU-6806667,R-MMU-8957322,R-MMU-9709957,R-MMU-9748784,R-MMU-975634,R-MMU-9757110	Metabolism|Synthesis of bile acids and bile salts|Synthesis of bile acids and bile salts via 7alpha-hydroxycholesterol|Synthesis of bile acids and bile salts via 24-hydroxycholesterol|Synthesis of bile acids and bile salts via 27-hydroxycholesterol|Bile acid and bile salt metabolism|Metabolism of vitamins and cofactors|Visual phototransduction|Metabolism of lipids|Metabolism of fat-soluble vitami…
Akr1c18	893.956	1681.27	106.643	0.0634596	-3.97802	3.39882e-34	1.54232e-33	Down	1.72708	3.29821	3.96354	32.803	30.2434	29.7865	105349	protein_coding	aldo-keto reductase family 1%2C member C18	mmu00140	Steroid hormone biosynthesis	GO:0001758,GO:0004032,GO:0004033,GO:0004745,GO:0005634,GO:0005737,GO:0005829,GO:0006693,GO:0006709,GO:0007567,GO:0016491,GO:0016655,GO:0018636,GO:0032052,GO:0035410,GO:0042448,GO:0044597,GO:0044598,GO:0045550,GO:0045703,GO:0047006,GO:0047020,GO:0047023,GO:0047086,GO:0047787,GO:0050810,GO:0071560	retinal dehydrogenase activity|alditol:NADP+ 1-oxidoreductase activity|aldo-keto reductase (NADP) activity|NAD-retinol dehydrogenase activity|nucleus|cytoplasm|cytosol|prostaglandin metabolic process|progesterone catabolic process|parturition|oxidoreductase activity|oxidoreductase activity, acting on NAD(P)H, quinone or similar compound as acceptor|phenanthrene 9,10-monooxygenase activity|bile ac…			R-MMU-1430728,R-MMU-192105,R-MMU-193368,R-MMU-193775,R-MMU-193807,R-MMU-194068,R-MMU-196854,R-MMU-2187338,R-MMU-556833,R-MMU-6806667,R-MMU-8957322,R-MMU-9709957,R-MMU-9748784,R-MMU-975634,R-MMU-9757110	Metabolism|Synthesis of bile acids and bile salts|Synthesis of bile acids and bile salts via 7alpha-hydroxycholesterol|Synthesis of bile acids and bile salts via 24-hydroxycholesterol|Synthesis of bile acids and bile salts via 27-hydroxycholesterol|Bile acid and bile salt metabolism|Metabolism of vitamins and cofactors|Visual phototransduction|Metabolism of lipids|Metabolism of fat-soluble vitami…
Akr1c19	708.723	1062.24	355.205	0.334451	-1.58013	1.8125e-65	1.20996e-64	Down	9.15894	9.14053	10.5659	17.7614	19.5949	19.294	432720	protein_coding	aldo-keto reductase family 1%2C member C19			GO:0001758,GO:0004032,GO:0005829,GO:0008202,GO:0016229,GO:0016655,GO:0047023,GO:0047086,GO:0047743	retinal dehydrogenase activity|alditol:NADP+ 1-oxidoreductase activity|cytosol|steroid metabolic process|steroid dehydrogenase activity|oxidoreductase activity, acting on NAD(P)H, quinone or similar compound as acceptor|androsterone dehydrogenase activity|ketosteroid monooxygenase activity|chlordecone reductase activity
Akr1c21	28716	53207.8	4224.2	0.079397	-3.65477	0	0	Down	112.199	122.248	118.101	966.203	967.68	980.414	77337	protein_coding	aldo-keto reductase family 1%2C member C21			GO:0001758,GO:0004032,GO:0004033,GO:0005496,GO:0005737,GO:0005829,GO:0006629,GO:0006694,GO:0008202,GO:0016229,GO:0016491,GO:0016655,GO:0018636,GO:0031406,GO:0032052,GO:0033764,GO:0047023,GO:0047024,GO:0047042,GO:0047086,GO:0047115,GO:0047743,GO:0070401,GO:0070402,GO:0072555,GO:0072582,GO:1902121	retinal dehydrogenase activity|alditol:NADP+ 1-oxidoreductase activity|aldo-keto reductase (NADP) activity|steroid binding|cytoplasm|cytosol|lipid metabolic process|steroid biosynthetic process|steroid metabolic process|steroid dehydrogenase activity|oxidoreductase activity|oxidoreductase activity, acting on NAD(P)H, quinone or similar compound as acceptor|phenanthrene 9,10-monooxygenase activity…
Akr1c6	12.4372	24.8744	0	0.00597299	-7.38733	1.79031e-08	4.18239e-08	Down	0	0	0	0.309441	0.485998	0.390199	83702	protein_coding	aldo-keto reductase family 1%2C member C6			GO:0001758,GO:0004032,GO:0004033,GO:0004303,GO:0004745,GO:0005634,GO:0005737,GO:0005829,GO:0006629,GO:0006693,GO:0006694,GO:0008202,GO:0009410,GO:0016491,GO:0016655,GO:0018636,GO:0031406,GO:0032052,GO:0035410,GO:0042448,GO:0043627,GO:0044597,GO:0044598,GO:0045550,GO:0045703,GO:0047006,GO:0047020,GO:0047023,GO:0047042,GO:0047045,GO:0047086,GO:0047115,GO:0047743,GO:0047787,GO:0048025	retinal dehydrogenase activity|alditol:NADP+ 1-oxidoreductase activity|aldo-keto reductase (NADP) activity|estradiol 17-beta-dehydrogenase activity|NAD-retinol dehydrogenase activity|nucleus|cytoplasm|cytosol|lipid metabolic process|prostaglandin metabolic process|steroid biosynthetic process|steroid metabolic process|response to xenobiotic stimulus|oxidoreductase activity|oxidoreductase activity…			R-MMU-1430728,R-MMU-162582,R-MMU-192105,R-MMU-193368,R-MMU-193775,R-MMU-193807,R-MMU-194068,R-MMU-196854,R-MMU-2142753,R-MMU-2162123,R-MMU-2187338,R-MMU-5362517,R-MMU-5365859,R-MMU-556833,R-MMU-6806667,R-MMU-8957322,R-MMU-8978868,R-MMU-9006931,R-MMU-9709957,R-MMU-9748784,R-MMU-975634,R-MMU-9757110	Metabolism|Signal Transduction|Synthesis of bile acids and bile salts|Synthesis of bile acids and bile salts via 7alpha-hydroxycholesterol|Synthesis of bile acids and bile salts via 24-hydroxycholesterol|Synthesis of bile acids and bile salts via 27-hydroxycholesterol|Bile acid and bile salt metabolism|Metabolism of vitamins and cofactors|Arachidonic acid metabolism|Synthesis of Prostaglandins (P…
Akr1d1	1228.65	2262.5	194.809	0.0861354	-3.53725	0	0	Down	0.846201	1.05898	0.857918	7.00444	7.20407	6.85612	208665	protein_coding	aldo-keto reductase family 1%2C member D1	mmu00120,mmu00140	Primary bile acid biosynthesis|Steroid hormone biosynthesis	GO:0004032,GO:0005737,GO:0005829,GO:0006629,GO:0006699,GO:0006707,GO:0007586,GO:0008202,GO:0008207,GO:0008209,GO:0016042,GO:0016229,GO:0016491,GO:0030573,GO:0047086,GO:0047568,GO:0047787	alditol:NADP+ 1-oxidoreductase activity|cytoplasm|cytosol|lipid metabolic process|bile acid biosynthetic process|cholesterol catabolic process|digestion|steroid metabolic process|C21-steroid hormone metabolic process|androgen metabolic process|lipid catabolic process|steroid dehydrogenase activity|oxidoreductase activity|bile acid catabolic process|ketosteroid monooxygenase activity|3-oxo-5-beta-…	WP1251	Metapathway biotransformation	R-MMU-1430728,R-MMU-192105,R-MMU-193368,R-MMU-193775,R-MMU-193807,R-MMU-194068,R-MMU-556833,R-MMU-8957322	Metabolism|Synthesis of bile acids and bile salts|Synthesis of bile acids and bile salts via 7alpha-hydroxycholesterol|Synthesis of bile acids and bile salts via 24-hydroxycholesterol|Synthesis of bile acids and bile salts via 27-hydroxycholesterol|Bile acid and bile salt metabolism|Metabolism of lipids|Metabolism of steroids
Akr1e1	3071.7	4151.92	1991.47	0.47966	-1.05991	4.01549e-106	3.81566e-105	Down	21.0904	20.995	21.9507	29.7568	29.3417	28.5134	56043	protein_coding	aldo-keto reductase family 1%2C member E1			GO:0004032,GO:0005737,GO:0005829,GO:0016491,GO:0050571	alditol:NADP+ 1-oxidoreductase activity|cytoplasm|cytosol|oxidoreductase activity|1,5-anhydro-D-fructose reductase activity
Akr7a5	9056.66	15765.4	2347.95	0.148931	-2.74729	0	0	Down	47.5137	49.6246	46.5975	213.421	208.008	212.002	110198	protein_coding	aldo-keto reductase family 7%2C member A5 (aflatoxin aldehyde reductase)	mmu00980	Metabolism of xenobiotics by cytochrome P450	GO:0004032,GO:0004033,GO:0005635,GO:0005737,GO:0005739,GO:0005794,GO:0005829,GO:0006629,GO:0016491,GO:0019119,GO:0042802	alditol:NADP+ 1-oxidoreductase activity|aldo-keto reductase (NADP) activity|nuclear envelope|cytoplasm|mitochondrion|Golgi apparatus|cytosol|lipid metabolic process|oxidoreductase activity|phenanthrene-9,10-epoxide hydrolase activity|identical protein binding	WP1251,WP1262	Metapathway biotransformation|Aflatoxin B1 metabolism	R-MMU-1430728,R-MMU-211859,R-MMU-5423646	Metabolism|Biological oxidations|Aflatoxin activation and detoxification
Akt3	1577.18	662.568	2491.79	3.76036	1.91087	1.524e-144	1.80785e-143	Up	5.89175	5.66776	6.35038	1.04044	1.14019	0.945202	23797	protein_coding	thymoma viral proto-oncogene 3	mmu04010,mmu04012,mmu04014,mmu04015,mmu04370,mmu04371,mmu04630,mmu04668,mmu04066,mmu04068,mmu04072,mmu04071,mmu04024,mmu04022,mmu04151,mmu04152,mmu04150,mmu04140,mmu04210,mmu04218,mmu04510,mmu04550,mmu04810,mmu04611,mmu04613,mmu04620,mmu04625,mmu04660,mmu04662,mmu04664,mmu04666,mmu04062,mmu04910,mmu04922,mmu04923,mmu04920,mmu04929,mmu04915,mmu04914,mmu04917,mmu04926,mmu04935,mmu04919,mmu04261,mmu…	MAPK signaling pathway|ErbB signaling pathway|Ras signaling pathway|Rap1 signaling pathway|VEGF signaling pathway|Apelin signaling pathway|JAK-STAT signaling pathway|TNF signaling pathway|HIF-1 signaling pathway|FoxO signaling pathway|Phospholipase D signaling pathway|Sphingolipid signaling pathway|cAMP signaling pathway|cGMP-PKG signaling pathway|PI3K-Akt signaling pathway|AMPK signaling pathway…	GO:0000002,GO:0000166,GO:0001938,GO:0004672,GO:0004674,GO:0005080,GO:0005515,GO:0005524,GO:0005634,GO:0005737,GO:0005886,GO:0006468,GO:0007165,GO:0010765,GO:0016020,GO:0016301,GO:0016310,GO:0016740,GO:0018105,GO:0018107,GO:0032008,GO:0032869,GO:0035556,GO:0043536,GO:0045766,GO:0045793,GO:0048854,GO:0048873,GO:0090050,GO:1905564,GO:1905653,GO:2000773	mitochondrial genome maintenance|nucleotide binding|positive regulation of endothelial cell proliferation|protein kinase activity|protein serine/threonine kinase activity|protein kinase C binding|protein binding|ATP binding|nucleus|cytoplasm|plasma membrane|protein phosphorylation|signal transduction|positive regulation of sodium ion transport|membrane|kinase activity|phosphorylation|transferase …	WP6,WP339,WP85,WP2841,WP2292,WP1261,WP57,WP493	Integrin-mediated cell adhesion|ESC pluripotency pathways|Focal adhesion|Focal adhesion: PI3K-Akt-mTOR signaling pathway|Chemokine signaling pathway|ErbB signaling pathway|Signal transduction of S1P receptor|Mapk signaling pathway	R-MMU-1227986,R-MMU-1257604,R-MMU-1266738,R-MMU-1280215,R-MMU-1280218,R-MMU-1358803,R-MMU-162582,R-MMU-1640170,R-MMU-168256,R-MMU-186712,R-MMU-194138,R-MMU-198323,R-MMU-198693,R-MMU-199418,R-MMU-199991,R-MMU-210745,R-MMU-211163,R-MMU-212436,R-MMU-2262752,R-MMU-3700989,R-MMU-372790,R-MMU-388396,R-MMU-388841,R-MMU-389356,R-MMU-389357,R-MMU-389513,R-MMU-392451,R-MMU-397795,R-MMU-4420097,R-MMU-453279…	Signaling by ERBB2|PIP3 activates AKT signaling|Developmental Biology|Cytokine Signaling in Immune system|Adaptive Immune System|Downregulation of ERBB2:ERBB3 signaling|Signal Transduction|Cell Cycle|Immune System|Regulation of beta-cell development|Signaling by VEGF|AKT phosphorylates targets in the cytosol|AKT phosphorylates targets in the nucleus|Negative regulation of the PI3K/AKT network|Mem…
Aktip	4971.94	6715.33	3228.55	0.480802	-1.05649	1.54735e-137	1.7799e-136	Down	13.4484	14.2526	13.9671	18.6814	18.8436	19.3558	14339	protein_coding	thymoma viral proto-oncogene 1 interacting protein			GO:0001934,GO:0005634,GO:0005737,GO:0005886,GO:0006915,GO:0007032,GO:0007040,GO:0008333,GO:0015031,GO:0016020,GO:0019788,GO:0030897,GO:0032092,GO:0045022,GO:0045116,GO:0070695,GO:1905719	positive regulation of protein phosphorylation|nucleus|cytoplasm|plasma membrane|apoptotic process|endosome organization|lysosome organization|endosome to lysosome transport|protein transport|membrane|NEDD8 transferase activity|HOPS complex|positive regulation of protein binding|early endosome to late endosome transport|protein neddylation|FHF complex|protein localization to perinuclear region of…
Alad	2290.4	3340.01	1240.78	0.371585	-1.42824	3.03303e-78	2.28666e-77	Down	7.40591	9.82588	9.24025	15.2109	15.8553	15.6887	17025	protein_coding	aminolevulinate%2C delta-%2C dehydratase	mmu00860	Porphyrin metabolism	GO:0003824,GO:0004655,GO:0005615,GO:0005829,GO:0006779,GO:0006783,GO:0007584,GO:0008152,GO:0008270,GO:0009410,GO:0010033,GO:0010038,GO:0010043,GO:0016829,GO:0033014,GO:0042802,GO:0045471,GO:0046685,GO:0046686,GO:0046872,GO:0051260,GO:0071353,GO:1901799,GO:1904854	catalytic activity|porphobilinogen synthase activity|extracellular space|cytosol|porphyrin-containing compound biosynthetic process|heme biosynthetic process|response to nutrient|metabolic process|zinc ion binding|response to xenobiotic stimulus|response to organic substance|response to metal ion|response to zinc ion|lyase activity|tetrapyrrole biosynthetic process|identical protein binding|respo…	WP18	Heme biosynthesis	R-MMU-1430728,R-MMU-168249,R-MMU-168256,R-MMU-189445,R-MMU-189451,R-MMU-6798695	Metabolism|Innate Immune System|Immune System|Metabolism of porphyrins|Heme biosynthesis|Neutrophil degranulation
Alas1	7573.54	12942.8	2204.31	0.170318	-2.5537	0	0	Down	22.2474	23.3193	22.6767	86.1624	90.1253	86.7277	11655	protein_coding	aminolevulinic acid synthase 1	mmu00260,mmu00860	Glycine, serine and threonine metabolism|Porphyrin metabolism	GO:0003824,GO:0003870,GO:0005654,GO:0005739,GO:0005743,GO:0005759,GO:0005829,GO:0006778,GO:0006783,GO:0009058,GO:0016020,GO:0016740,GO:0016746,GO:0030170,GO:0033014,GO:0042541,GO:0042802,GO:0048821,GO:1903412	catalytic activity|5-aminolevulinate synthase activity|nucleoplasm|mitochondrion|mitochondrial inner membrane|mitochondrial matrix|cytosol|porphyrin-containing compound metabolic process|heme biosynthetic process|biosynthetic process|membrane|transferase activity|acyltransferase activity|pyridoxal phosphate binding|tetrapyrrole biosynthetic process|hemoglobin biosynthetic process|identical protei…	WP18	Heme biosynthesis	R-MMU-1430728,R-MMU-189445,R-MMU-189451	Metabolism|Metabolism of porphyrins|Heme biosynthesis
Alas2	789.06	1419.92	158.198	0.111462	-3.16538	7.18155e-224	1.26444e-222	Down	2.43539	2.7595	2.71622	16.3572	15.4902	14.7391	11656	protein_coding	aminolevulinic acid synthase 2%2C erythroid	mmu00260,mmu00860	Glycine, serine and threonine metabolism|Porphyrin metabolism	GO:0001666,GO:0003824,GO:0003870,GO:0005739,GO:0005743,GO:0005759,GO:0006778,GO:0006783,GO:0006879,GO:0009058,GO:0016020,GO:0016740,GO:0016746,GO:0030170,GO:0030218,GO:0033014,GO:0042541,GO:0048821,GO:0120225	response to hypoxia|catalytic activity|5-aminolevulinate synthase activity|mitochondrion|mitochondrial inner membrane|mitochondrial matrix|porphyrin-containing compound metabolic process|heme biosynthetic process|intracellular iron ion homeostasis|biosynthetic process|membrane|transferase activity|acyltransferase activity|pyridoxal phosphate binding|erythrocyte differentiation|tetrapyrrole biosyn…	WP18	Heme biosynthesis	R-MMU-1430728,R-MMU-189445,R-MMU-189451	Metabolism|Metabolism of porphyrins|Heme biosynthesis
Alb	82.8	151.806	13.7941	0.0906025	-3.4643	5.71912e-30	2.40122e-29	Down	0.30812	0.221897	0.144114	1.48803	1.69252	1.69861	11657	protein_coding	albumin	mmu04918	Thyroid hormone synthesis	GO:0003677,GO:0005504,GO:0005515,GO:0005576,GO:0005604,GO:0005615,GO:0005737,GO:0005783,GO:0005794,GO:0006810,GO:0008270,GO:0008289,GO:0009267,GO:0015643,GO:0019825,GO:0019899,GO:0030170,GO:0032991,GO:0042802,GO:0043066,GO:0043209,GO:0046010,GO:0046872,GO:0051087,GO:0051659,GO:0070062,GO:0072341,GO:0140272,GO:1903981	DNA binding|fatty acid binding|protein binding|extracellular region|basement membrane|extracellular space|cytoplasm|endoplasmic reticulum|Golgi apparatus|transport|zinc ion binding|lipid binding|cellular response to starvation|toxic substance binding|oxygen binding|enzyme binding|pyridoxal phosphate binding|protein-containing complex|identical protein binding|negative regulation of apoptotic proc…			R-MMU-109582,R-MMU-114608,R-MMU-1430728,R-MMU-159418,R-MMU-174824,R-MMU-189445,R-MMU-189451,R-MMU-189483,R-MMU-194068,R-MMU-2168880,R-MMU-2173782,R-MMU-2262752,R-MMU-381426,R-MMU-382551,R-MMU-392499,R-MMU-556833,R-MMU-5653656,R-MMU-597592,R-MMU-76002,R-MMU-76005,R-MMU-8953897,R-MMU-8957275,R-MMU-8957322,R-MMU-8963899,R-MMU-8964058,R-MMU-9707564,R-MMU-9711123,R-MMU-9748784,R-MMU-9749641,R-MMU-9757…	Hemostasis|Platelet degranulation |Metabolism|Recycling of bile acids and salts|Plasma lipoprotein assembly, remodeling, and clearance|Metabolism of porphyrins|Heme biosynthesis|Heme degradation|Bile acid and bile salt metabolism|Scavenging of heme from plasma|Binding and Uptake of Ligands by Scavenger Receptors|Cellular responses to stress|Regulation of Insulin-like Growth Factor (IGF) transport…
Albfm1	15.7767	30.2117	1.34179	0.0445249	-4.48924	1.91931e-07	4.2572e-07	Down	0.00856928	0.0250482	0.00838039	0.342329	0.184637	0.092651	622307	protein_coding	albumin superfamily member 1			GO:0005737,GO:0006810	cytoplasm|transport
Aldh16a1	1997.86	2845.57	1150.14	0.404199	-1.30686	6.8747e-94	5.87211e-93	Down	14.2688	14.7857	15.2425	21.9837	25.7405	24.2277	69748	protein_coding	aldehyde dehydrogenase 16 family%2C member A1			GO:0016491,GO:0016620	oxidoreductase activity|oxidoreductase activity, acting on the aldehyde or oxo group of donors, NAD or NADP as acceptor
Aldh18a1	412.772	143.621	681.922	4.74771	2.24723	5.56849e-70	3.8823e-69	Up	6.16866	6.55954	6.78294	0.785628	0.973688	0.938723	56454	protein_coding	aldehyde dehydrogenase 18 family%2C member A1	mmu00330	Arginine and proline metabolism	GO:0000166,GO:0003824,GO:0004349,GO:0004350,GO:0005524,GO:0005737,GO:0005739,GO:0005743,GO:0006536,GO:0006561,GO:0006592,GO:0008152,GO:0008652,GO:0009266,GO:0016020,GO:0016301,GO:0016310,GO:0016491,GO:0016620,GO:0016740,GO:0019240,GO:0031966,GO:0042802	nucleotide binding|catalytic activity|glutamate 5-kinase activity|glutamate-5-semialdehyde dehydrogenase activity|ATP binding|cytoplasm|mitochondrion|mitochondrial inner membrane|glutamate metabolic process|proline biosynthetic process|ornithine biosynthetic process|metabolic process|amino acid biosynthetic process|response to temperature stimulus|membrane|kinase activity|phosphorylation|oxidored…	WP662	Amino acid metabolism	R-MMU-1430728,R-MMU-71291,R-MMU-8964539	Metabolism|Metabolism of amino acids and derivatives|Glutamate and glutamine metabolism
Aldh1a2	2493.87	184.245	4803.49	26.0642	4.704	4.53748e-127	4.90776e-126	Up	71.7085	73.0649	69.2692	1.4972	2.37683	1.52233	19378	protein_coding	aldehyde dehydrogenase family 1%2C subfamily A2	mmu00830	Retinol metabolism	GO:0001523,GO:0001568,GO:0001758,GO:0001947,GO:0002138,GO:0003007,GO:0004028,GO:0004029,GO:0005737,GO:0005829,GO:0006629,GO:0007507,GO:0008283,GO:0008284,GO:0008285,GO:0009855,GO:0009952,GO:0009954,GO:0010628,GO:0014032,GO:0016331,GO:0016491,GO:0016620,GO:0016918,GO:0021915,GO:0030182,GO:0030324,GO:0030326,GO:0030900,GO:0030902,GO:0031016,GO:0031076,GO:0034097,GO:0035115,GO:0035799,GO:0042573,GO:…	retinoid metabolic process|blood vessel development|retinal dehydrogenase activity|heart looping|retinoic acid biosynthetic process|heart morphogenesis|3-chloroallyl aldehyde dehydrogenase activity|aldehyde dehydrogenase (NAD+) activity|cytoplasm|cytosol|lipid metabolic process|heart development|cell population proliferation|positive regulation of cell population proliferation|negative regulation…	WP1259,WP79	Retinol metabolism|Tryptophan metabolism	R-MMU-162582,R-MMU-5362517,R-MMU-5365859,R-MMU-9006931	Signal Transduction|Signaling by Retinoic Acid|RA biosynthesis pathway|Signaling by Nuclear Receptors
Aldh1a7	508.279	698.803	317.754	0.454708	-1.13699	2.27587e-30	9.61567e-30	Down	5.21377	5.11917	5.22993	7.52212	7.31155	7.62771	26358	protein_coding	aldehyde dehydrogenase family 1%2C subfamily A7	mmu00830	Retinol metabolism	GO:0004028,GO:0004029,GO:0005737,GO:0005829,GO:0006001,GO:0016491,GO:0016620,GO:0018479,GO:0030392,GO:0042573,GO:0042802,GO:0043878,GO:0106373,GO:0110095	3-chloroallyl aldehyde dehydrogenase activity|aldehyde dehydrogenase (NAD+) activity|cytoplasm|cytosol|fructose catabolic process|oxidoreductase activity|oxidoreductase activity, acting on the aldehyde or oxo group of donors, NAD or NADP as acceptor|benzaldehyde dehydrogenase (NAD+) activity|fructosamine catabolic process|retinoic acid metabolic process|identical protein binding|glyceraldehyde-3-…
Aldh1l1	11994.7	21352.3	2637.17	0.123523	-3.01715	0	0	Down	25.7887	27.7645	27.7274	141.281	143.431	147.172	107747	protein_coding	aldehyde dehydrogenase 1 family%2C member L1	mmu00670	One carbon pool by folate	GO:0003824,GO:0004029,GO:0004030,GO:0005515,GO:0005737,GO:0005739,GO:0005829,GO:0006730,GO:0006740,GO:0009058,GO:0009258,GO:0016155,GO:0016491,GO:0016620,GO:0016742,GO:0032991,GO:0033721,GO:0044877,GO:0046655	catalytic activity|aldehyde dehydrogenase (NAD+) activity|aldehyde dehydrogenase [NAD(P)+] activity|protein binding|cytoplasm|mitochondrion|cytosol|one-carbon metabolic process|NADPH regeneration|biosynthetic process|10-formyltetrahydrofolate catabolic process|formyltetrahydrofolate dehydrogenase activity|oxidoreductase activity|oxidoreductase activity, acting on the aldehyde or oxo group of dono…	WP435	One-carbon metabolism	R-MMU-1430728,R-MMU-196757,R-MMU-196849,R-MMU-196854	Metabolism|Metabolism of folate and pterines|Metabolism of water-soluble vitamins and cofactors|Metabolism of vitamins and cofactors
Aldh2	17829.4	28948.1	6710.67	0.231816	-2.10895	0	0	Down	54.2503	54.1272	54.5751	152.367	151.878	157.102	11669	protein_coding	aldehyde dehydrogenase 2%2C mitochondrial	mmu00010,mmu00053,mmu00620,mmu00071,mmu00561,mmu00280,mmu00310,mmu00330,mmu00340,mmu00380,mmu00410,mmu00770,mmu04936	Glycolysis / Gluconeogenesis|Ascorbate and aldarate metabolism|Pyruvate metabolism|Fatty acid degradation|Glycerolipid metabolism|Valine, leucine and isoleucine degradation|Lysine degradation|Arginine and proline metabolism|Histidine metabolism|Tryptophan metabolism|beta-Alanine metabolism|Pantothenate and CoA biosynthesis|Alcoholic liver disease	GO:0004029,GO:0005515,GO:0005739,GO:0005759,GO:0006117,GO:0008631,GO:0014070,GO:0016491,GO:0016620,GO:0018547,GO:0042802,GO:0043066,GO:0043878,GO:0046185,GO:0048149,GO:0050727,GO:0051287,GO:0052689,GO:0070404,GO:0110095,GO:1903179,GO:1905627,GO:2000377	aldehyde dehydrogenase (NAD+) activity|protein binding|mitochondrion|mitochondrial matrix|acetaldehyde metabolic process|intrinsic apoptotic signaling pathway in response to oxidative stress|response to organic cyclic compound|oxidoreductase activity|oxidoreductase activity, acting on the aldehyde or oxo group of donors, NAD or NADP as acceptor|nitroglycerin reductase activity|identical protein b…	WP33,WP79	Fatty acid omega-oxidation|Tryptophan metabolism	R-MMU-112311,R-MMU-112315,R-MMU-112316,R-MMU-1430728,R-MMU-211859,R-MMU-211945,R-MMU-380612,R-MMU-380615,R-MMU-397014,R-MMU-445355,R-MMU-71384	Neurotransmitter clearance|Transmission across Chemical Synapses|Neuronal System|Metabolism|Biological oxidations|Phase I - Functionalization of compounds|Metabolism of serotonin|Serotonin clearance from the synaptic cleft|Muscle contraction|Smooth Muscle Contraction|Ethanol oxidation
Aldh3a2	5552.8	8612	2493.61	0.289573	-1.788	0	0	Down	10.2496	10.707	10.8252	24.4521	23.8337	23.7413	11671	protein_coding	aldehyde dehydrogenase family 3%2C subfamily A2	mmu00010,mmu00053,mmu00620,mmu00071,mmu00561,mmu00280,mmu00310,mmu00330,mmu00340,mmu00380,mmu00410,mmu00770,mmu04936	Glycolysis / Gluconeogenesis|Ascorbate and aldarate metabolism|Pyruvate metabolism|Fatty acid degradation|Glycerolipid metabolism|Valine, leucine and isoleucine degradation|Lysine degradation|Arginine and proline metabolism|Histidine metabolism|Tryptophan metabolism|beta-Alanine metabolism|Pantothenate and CoA biosynthesis|Alcoholic liver disease	GO:0000302,GO:0004028,GO:0004029,GO:0005634,GO:0005737,GO:0005739,GO:0005743,GO:0005777,GO:0005783,GO:0005789,GO:0005829,GO:0006081,GO:0006629,GO:0006631,GO:0006714,GO:0007417,GO:0007422,GO:0008544,GO:0016020,GO:0016491,GO:0016620,GO:0033306,GO:0042803,GO:0043231,GO:0043878,GO:0046292,GO:0046458,GO:0046577,GO:0050061,GO:0052814	response to reactive oxygen species|3-chloroallyl aldehyde dehydrogenase activity|aldehyde dehydrogenase (NAD+) activity|nucleus|cytoplasm|mitochondrion|mitochondrial inner membrane|peroxisome|endoplasmic reticulum|endoplasmic reticulum membrane|cytosol|cellular aldehyde metabolic process|lipid metabolic process|fatty acid metabolic process|sesquiterpenoid metabolic process|central nervous system…	WP79	Tryptophan metabolism	R-MMU-1430728,R-MMU-162582,R-MMU-1660661,R-MMU-194315,R-MMU-389599,R-MMU-390918,R-MMU-428157,R-MMU-556833,R-MMU-8978868,R-MMU-9012999,R-MMU-9603798,R-MMU-9609507,R-MMU-9609523,R-MMU-9696270,R-MMU-9696273,R-MMU-9716542	Metabolism|Signal Transduction|Sphingolipid de novo biosynthesis|Signaling by Rho GTPases|Alpha-oxidation of phytanate|Peroxisomal lipid metabolism|Sphingolipid metabolism|Metabolism of lipids|Fatty acid metabolism|RHO GTPase cycle|Class I peroxisomal membrane protein import|Protein localization|Insertion of tail-anchored proteins into the endoplasmic reticulum membrane|RND2 GTPase cycle|RND1 GTP…
Aldh3b3	69.3743	126.156	12.5924	0.100119	-3.32021	2.25735e-23	8.30227e-23	Down	0.100998	0.282917	0.197543	1.21779	1.17462	1.42703	73458	protein_coding	aldehyde dehydrogenase 3 family%2C member B3	mmu00010,mmu00340,mmu00350,mmu00360,mmu00410,mmu00980,mmu00982	Glycolysis / Gluconeogenesis|Histidine metabolism|Tyrosine metabolism|Phenylalanine metabolism|beta-Alanine metabolism|Metabolism of xenobiotics by cytochrome P450|Drug metabolism - cytochrome P450	GO:0004028,GO:0004029,GO:0004030,GO:0005737,GO:0005886,GO:0006081,GO:0016020,GO:0016491,GO:0016620,GO:0043878	3-chloroallyl aldehyde dehydrogenase activity|aldehyde dehydrogenase (NAD+) activity|aldehyde dehydrogenase [NAD(P)+] activity|cytoplasm|plasma membrane|cellular aldehyde metabolic process|membrane|oxidoreductase activity|oxidoreductase activity, acting on the aldehyde or oxo group of donors, NAD or NADP as acceptor|glyceraldehyde-3-phosphate dehydrogenase (NAD+) (non-phosphorylating) activity			R-MMU-1430728,R-MMU-1660661,R-MMU-428157,R-MMU-556833	Metabolism|Sphingolipid de novo biosynthesis|Sphingolipid metabolism|Metabolism of lipids
Aldh4a1	14074.4	25752.5	2396.37	0.0930597	-3.4257	0	0	Down	14.2504	15.3262	14.4875	102.96	103.6	104.235	212647	protein_coding	aldehyde dehydrogenase 4 family%2C member A1	mmu00250,mmu00330	Alanine, aspartate and glutamate metabolism|Arginine and proline metabolism	GO:0003842,GO:0004029,GO:0005739,GO:0005829,GO:0006560,GO:0010133,GO:0016491,GO:0016620,GO:0042802,GO:0043878	1-pyrroline-5-carboxylate dehydrogenase activity|aldehyde dehydrogenase (NAD+) activity|mitochondrion|cytosol|proline metabolic process|proline catabolic process to glutamate|oxidoreductase activity|oxidoreductase activity, acting on the aldehyde or oxo group of donors, NAD or NADP as acceptor|identical protein binding|glyceraldehyde-3-phosphate dehydrogenase (NAD+) (non-phosphorylating) activity			R-MMU-1430728,R-MMU-389661,R-MMU-70688,R-MMU-71291	Metabolism|Glyoxylate metabolism and glycine degradation|Proline catabolism|Metabolism of amino acids and derivatives
Aldh5a1	2225.17	3958.55	491.791	0.124249	-3.00869	0	0	Down	2.2632	2.5267	2.27095	11.9637	12.7797	12.567	214579	protein_coding	aldhehyde dehydrogenase family 5%2C subfamily A1	mmu00650,mmu00250	Butanoate metabolism|Alanine, aspartate and glutamate metabolism	GO:0004777,GO:0005739,GO:0006105,GO:0006536,GO:0006807,GO:0007417,GO:0009013,GO:0009448,GO:0009450,GO:0009791,GO:0016491,GO:0016620,GO:0031406,GO:0042135,GO:0042802,GO:0051287	succinate-semialdehyde dehydrogenase (NAD+) activity|mitochondrion|succinate metabolic process|glutamate metabolic process|nitrogen compound metabolic process|central nervous system development|succinate-semialdehyde dehydrogenase [NAD(P)+] activity|gamma-aminobutyric acid metabolic process|gamma-aminobutyric acid catabolic process|post-embryonic development|oxidoreductase activity|oxidoreductase…			R-MMU-112310,R-MMU-112315,R-MMU-112316,R-MMU-888590,R-MMU-916853	Neurotransmitter release cycle|Transmission across Chemical Synapses|Neuronal System|GABA synthesis, release, reuptake and degradation|Degradation of GABA
Aldh6a1	23519.8	42388.4	4651.14	0.109723	-3.18806	2.01734e-240	3.76976e-239	Down	46.508	37.3281	41.3055	253.693	247.393	247.575	104776	protein_coding	aldehyde dehydrogenase family 6%2C subfamily A1	mmu00640,mmu00562,mmu00280,mmu00410	Propanoate metabolism|Inositol phosphate metabolism|Valine, leucine and isoleucine degradation|beta-Alanine metabolism	GO:0004491,GO:0005654,GO:0005739,GO:0006210,GO:0006573,GO:0006574,GO:0016491,GO:0016620,GO:0016790,GO:0018478,GO:0019484,GO:0019859,GO:0050873	methylmalonate-semialdehyde dehydrogenase (acylating) activity|nucleoplasm|mitochondrion|thymine catabolic process|valine metabolic process|valine catabolic process|oxidoreductase activity|oxidoreductase activity, acting on the aldehyde or oxo group of donors, NAD or NADP as acceptor|thiolester hydrolase activity|malonate-semialdehyde dehydrogenase (acetylating) activity|beta-alanine catabolic pr…			R-MMU-1430728,R-MMU-70895,R-MMU-71291	Metabolism|Branched-chain amino acid catabolism|Metabolism of amino acids and derivatives
Aldh7a1	7530.62	12520.4	2540.88	0.202967	-2.30068	0	0	Down	25.1418	26.3804	28.6391	84.4567	87.5047	87.2345	110695	protein_coding	aldehyde dehydrogenase family 7%2C member A1	mmu00010,mmu00053,mmu00620,mmu00071,mmu00561,mmu00260,mmu00280,mmu00310,mmu00330,mmu00340,mmu00380,mmu00410,mmu04936	Glycolysis / Gluconeogenesis|Ascorbate and aldarate metabolism|Pyruvate metabolism|Fatty acid degradation|Glycerolipid metabolism|Glycine, serine and threonine metabolism|Valine, leucine and isoleucine degradation|Lysine degradation|Arginine and proline metabolism|Histidine metabolism|Tryptophan metabolism|beta-Alanine metabolism|Alcoholic liver disease	GO:0004029,GO:0004043,GO:0005634,GO:0005737,GO:0005739,GO:0005829,GO:0008802,GO:0016491,GO:0016620,GO:0042802,GO:0043878	aldehyde dehydrogenase (NAD+) activity|L-aminoadipate-semialdehyde dehydrogenase activity|nucleus|cytoplasm|mitochondrion|cytosol|betaine-aldehyde dehydrogenase activity|oxidoreductase activity|oxidoreductase activity, acting on the aldehyde or oxo group of donors, NAD or NADP as acceptor|identical protein binding|glyceraldehyde-3-phosphate dehydrogenase (NAD+) (non-phosphorylating) activity	WP662	Amino acid metabolism	R-MMU-1430728,R-MMU-6798163,R-MMU-71064,R-MMU-71291	Metabolism|Choline catabolism|Lysine catabolism|Metabolism of amino acids and derivatives
Aldh8a1	8224.02	14800.4	1647.7	0.111338	-3.16699	0	0	Down	24.1389	24.1432	25.846	142.99	146.935	147.053	237320	protein_coding	aldehyde dehydrogenase 8 family%2C member A1	mmu00380	Tryptophan metabolism	GO:0001758,GO:0005737,GO:0016491,GO:0016620,GO:0042573,GO:0042574,GO:0042904,GO:0047102	retinal dehydrogenase activity|cytoplasm|oxidoreductase activity|oxidoreductase activity, acting on the aldehyde or oxo group of donors, NAD or NADP as acceptor|retinoic acid metabolic process|retinal metabolic process|9-cis-retinoic acid biosynthetic process|aminomuconate-semialdehyde dehydrogenase activity			R-MMU-162582,R-MMU-5362517,R-MMU-5365859,R-MMU-9006931	Signal Transduction|Signaling by Retinoic Acid|RA biosynthesis pathway|Signaling by Nuclear Receptors
Aldh9a1	13025.5	23133.2	2917.76	0.126133	-2.98698	0	0	Down	29.6406	30.4031	30.5409	153.714	160.498	157.185	56752	protein_coding	aldehyde dehydrogenase 9%2C subfamily A1	mmu00010,mmu00053,mmu00620,mmu00071,mmu00561,mmu00280,mmu00310,mmu00330,mmu00340,mmu00380,mmu00410,mmu04936	Glycolysis / Gluconeogenesis|Ascorbate and aldarate metabolism|Pyruvate metabolism|Fatty acid degradation|Glycerolipid metabolism|Valine, leucine and isoleucine degradation|Lysine degradation|Arginine and proline metabolism|Histidine metabolism|Tryptophan metabolism|beta-Alanine metabolism|Alcoholic liver disease	GO:0004029,GO:0005737,GO:0005739,GO:0005829,GO:0006081,GO:0009437,GO:0016491,GO:0016620,GO:0019145,GO:0036094,GO:0042136,GO:0042802,GO:0043176,GO:0043878,GO:0047105,GO:0051287,GO:0051289	aldehyde dehydrogenase (NAD+) activity|cytoplasm|mitochondrion|cytosol|cellular aldehyde metabolic process|carnitine metabolic process|oxidoreductase activity|oxidoreductase activity, acting on the aldehyde or oxo group of donors, NAD or NADP as acceptor|aminobutyraldehyde dehydrogenase activity|small molecule binding|neurotransmitter biosynthetic process|identical protein binding|amine binding|g…	WP79	Tryptophan metabolism	R-MMU-1430728,R-MMU-71262,R-MMU-71291	Metabolism|Carnitine synthesis|Metabolism of amino acids and derivatives
Aldoa	26252	38780.8	13723.2	0.353873	-1.4987	0	0	Down	184.498	197.85	189.815	353.339	349.934	357.867	11674	protein_coding	aldolase A%2C fructose-bisphosphate	mmu00010,mmu00030,mmu00051,mmu04066	Glycolysis / Gluconeogenesis|Pentose phosphate pathway|Fructose and mannose metabolism|HIF-1 signaling pathway	GO:0000792,GO:0002020,GO:0004332,GO:0005615,GO:0005737,GO:0005739,GO:0005829,GO:0005886,GO:0006000,GO:0006096,GO:0006754,GO:0006941,GO:0007339,GO:0008092,GO:0008360,GO:0015629,GO:0016020,GO:0019242,GO:0030018,GO:0030335,GO:0030388,GO:0032991,GO:0035686,GO:0042802,GO:0043209,GO:0046716,GO:0061615,GO:0061621,GO:0061827,GO:0070061,GO:0070062	heterochromatin|protease binding|fructose-bisphosphate aldolase activity|extracellular space|cytoplasm|mitochondrion|cytosol|plasma membrane|fructose metabolic process|glycolytic process|ATP biosynthetic process|striated muscle contraction|binding of sperm to zona pellucida|cytoskeletal protein binding|regulation of cell shape|actin cytoskeleton|membrane|methylglyoxal biosynthetic process|Z disc|…	WP157	Glycolysis and gluconeogenesis	R-MMU-109582,R-MMU-114608,R-MMU-1430728,R-MMU-168249,R-MMU-168256,R-MMU-6798695,R-MMU-70171,R-MMU-70263,R-MMU-70326,R-MMU-71387,R-MMU-76002,R-MMU-76005	Hemostasis|Platelet degranulation |Metabolism|Innate Immune System|Immune System|Neutrophil degranulation|Glycolysis|Gluconeogenesis|Glucose metabolism|Metabolism of carbohydrates|Platelet activation, signaling and aggregation|Response to elevated platelet cytosolic Ca2+
Aldob	113871	205205	22536.9	0.109827	-3.18669	0	0	Down	370.166	381.957	374.664	2257.34	2207.25	2268.62	230163	protein_coding	aldolase B%2C fructose-bisphosphate	mmu00010,mmu00030,mmu00051,mmu04066	Glycolysis / Gluconeogenesis|Pentose phosphate pathway|Fructose and mannose metabolism|HIF-1 signaling pathway	GO:0004332,GO:0005634,GO:0005737,GO:0005764,GO:0005815,GO:0005829,GO:0005856,GO:0005886,GO:0006000,GO:0006001,GO:0006096,GO:0006116,GO:0008092,GO:0010043,GO:0016829,GO:0030388,GO:0030867,GO:0030868,GO:0031210,GO:0032781,GO:0034451,GO:0042802,GO:0043231,GO:0043434,GO:0048471,GO:0051117,GO:0061609,GO:0061615,GO:0061624,GO:0061625,GO:0070061,GO:0070072	fructose-bisphosphate aldolase activity|nucleus|cytoplasm|lysosome|microtubule organizing center|cytosol|cytoskeleton|plasma membrane|fructose metabolic process|fructose catabolic process|glycolytic process|NADH oxidation|cytoskeletal protein binding|response to zinc ion|lyase activity|fructose 1,6-bisphosphate metabolic process|rough endoplasmic reticulum membrane|smooth endoplasmic reticulum me…	WP157,WP1265	Glycolysis and gluconeogenesis|Polyol pathway	R-MMU-1430728,R-MMU-5652084,R-MMU-70171,R-MMU-70263,R-MMU-70326,R-MMU-70350,R-MMU-71387	Metabolism|Fructose metabolism|Glycolysis|Gluconeogenesis|Glucose metabolism|Fructose catabolism|Metabolism of carbohydrates
Aldoc	424.726	743.205	106.247	0.143037	-2.80554	2.49119e-114	2.50577e-113	Down	1.1244	1.30155	1.30638	5.85234	5.74137	5.53535	11676	protein_coding	aldolase C%2C fructose-bisphosphate	mmu00010,mmu00030,mmu00051,mmu04066	Glycolysis / Gluconeogenesis|Pentose phosphate pathway|Fructose and mannose metabolism|HIF-1 signaling pathway	GO:0004332,GO:0005737,GO:0005739,GO:0005829,GO:0006094,GO:0006096,GO:0006915,GO:0007568,GO:0008092,GO:0016829,GO:0030388,GO:0030424,GO:0042802,GO:0044877,GO:0099524	fructose-bisphosphate aldolase activity|cytoplasm|mitochondrion|cytosol|gluconeogenesis|glycolytic process|apoptotic process|aging|cytoskeletal protein binding|lyase activity|fructose 1,6-bisphosphate metabolic process|axon|identical protein binding|protein-containing complex binding|postsynaptic cytosol	WP157	Glycolysis and gluconeogenesis	R-MMU-1430728,R-MMU-168249,R-MMU-168256,R-MMU-6798695,R-MMU-70171,R-MMU-70263,R-MMU-70326,R-MMU-71387	Metabolism|Innate Immune System|Immune System|Neutrophil degranulation|Glycolysis|Gluconeogenesis|Glucose metabolism|Metabolism of carbohydrates
Alkbh5	5953.21	8159.59	3746.83	0.459212	-1.12277	3.79956e-170	5.19006e-169	Down	20.2918	21.5169	20.938	29.1524	30.2679	30.2688	268420	protein_coding	alkB homolog 5%2C RNA demethylase			GO:0001666,GO:0004622,GO:0005634,GO:0005654,GO:0005794,GO:0005829,GO:0006397,GO:0006406,GO:0007283,GO:0016491,GO:0016607,GO:0016706,GO:0030154,GO:0035515,GO:0035553,GO:0043488,GO:0046872,GO:0051213,GO:1990931	response to hypoxia|lysophospholipase activity|nucleus|nucleoplasm|Golgi apparatus|cytosol|mRNA processing|mRNA export from nucleus|spermatogenesis|oxidoreductase activity|nuclear speck|2-oxoglutarate-dependent dioxygenase activity|cell differentiation|oxidative RNA demethylase activity|oxidative single-stranded RNA demethylation|regulation of mRNA stability|metal ion binding|dioxygenase activity…			R-MMU-73894,R-MMU-73942,R-MMU-73943	DNA Repair|DNA Damage Reversal|Reversal of alkylation damage by DNA dioxygenases
Alkbh7	643.596	906.058	381.134	0.4208	-1.24879	4.60292e-33	2.04217e-32	Down	12.3496	13.9809	14.6367	21.4013	19.0064	23.4679	66400	protein_coding	alkB homolog 7			GO:0005739,GO:0005759,GO:0006631,GO:0006974,GO:0010883,GO:0012501,GO:0016491,GO:0016706,GO:0046872,GO:0051213,GO:1902445	mitochondrion|mitochondrial matrix|fatty acid metabolic process|cellular response to DNA damage stimulus|regulation of lipid storage|programmed cell death|oxidoreductase activity|2-oxoglutarate-dependent dioxygenase activity|metal ion binding|dioxygenase activity|regulation of mitochondrial membrane permeability involved in programmed necrotic cell death
Alox12	125.797	180.709	70.885	0.392109	-1.35067	4.81145e-09	1.15267e-08	Down	0.874202	0.585592	0.899461	0.975997	1.50723	1.4679	11684	protein_coding	arachidonate 12-lipoxygenase	mmu00590,mmu04726,mmu04750,mmu01523	Arachidonic acid metabolism|Serotonergic synapse|Inflammatory mediator regulation of TRP channels|Antifolate resistance	GO:0004052,GO:0005506,GO:0005737,GO:0005829,GO:0006629,GO:0006631,GO:0010628,GO:0010656,GO:0010942,GO:0016020,GO:0016165,GO:0016491,GO:0016702,GO:0016787,GO:0019369,GO:0019372,GO:0019395,GO:0033559,GO:0034440,GO:0042383,GO:0043065,GO:0043066,GO:0043280,GO:0043536,GO:0043651,GO:0046872,GO:0048661,GO:0050473,GO:0051122,GO:0051213,GO:0051901,GO:0061436,GO:0090331,GO:1905956,GO:2001303,GO:2001306	arachidonate 12(S)-lipoxygenase activity|iron ion binding|cytoplasm|cytosol|lipid metabolic process|fatty acid metabolic process|positive regulation of gene expression|negative regulation of muscle cell apoptotic process|positive regulation of cell death|membrane|linoleate 13S-lipoxygenase activity|oxidoreductase activity|oxidoreductase activity, acting on single donors with incorporation of mole…	WP318,WP4348	Eicosanoid synthesis|Eicosanoid metabolism via lipoxygenases (LOX)	R-MMU-1430728,R-MMU-2142696,R-MMU-2142700,R-MMU-2142712,R-MMU-2142753,R-MMU-556833,R-MMU-8978868,R-MMU-9018677,R-MMU-9018678,R-MMU-9018683,R-MMU-9025094,R-MMU-9025106,R-MMU-9026290	Metabolism|Synthesis of Hepoxilins (HX) and Trioxilins (TrX)|Synthesis of Lipoxins (LX)|Synthesis of 12-eicosatetraenoic acid derivatives|Arachidonic acid metabolism|Metabolism of lipids|Fatty acid metabolism|Biosynthesis of DHA-derived SPMs|Biosynthesis of specialized proresolving mediators (SPMs)|Biosynthesis of DPA-derived SPMs|Biosynthesis of DPAn-3 SPMs|Biosynthesis of DPAn-6 SPMs|Biosynthes…
Alox5	41.1744	15.4832	66.8655	4.31651	2.10987	1.67808e-07	3.73408e-07	Up	0.568367	0.657618	0.946664	0.0951825	0.156557	0.0785606	11689	protein_coding	arachidonate 5-lipoxygenase	mmu00590,mmu04664,mmu04913,mmu04726,mmu05145	Arachidonic acid metabolism|Fc epsilon RI signaling pathway|Ovarian steroidogenesis|Serotonergic synapse|Toxoplasmosis	GO:0001937,GO:0002232,GO:0002523,GO:0002526,GO:0002540,GO:0004051,GO:0005506,GO:0005515,GO:0005634,GO:0005635,GO:0005641,GO:0005654,GO:0005737,GO:0005829,GO:0006629,GO:0006691,GO:0006954,GO:0006959,GO:0016020,GO:0016363,GO:0016491,GO:0016525,GO:0016702,GO:0016787,GO:0019233,GO:0019370,GO:0030425,GO:0030501,GO:0031965,GO:0034440,GO:0036336,GO:0042383,GO:0042593,GO:0043651,GO:0045598,GO:0045907,GO:…	negative regulation of endothelial cell proliferation|leukocyte chemotaxis involved in inflammatory response|leukocyte migration involved in inflammatory response|acute inflammatory response|leukotriene production involved in inflammatory response|arachidonate 5-lipoxygenase activity|iron ion binding|protein binding|nucleus|nuclear envelope|nuclear envelope lumen|nucleoplasm|cytoplasm|cytosol|lip…	WP4466,WP4335,WP151,WP1273,WP318,WP4348,WP1272	Oxidative stress and redox pathway|Eicosanoid lipid synthesis map|IL-5 signaling pathway|Folic acid network|Eicosanoid synthesis|Eicosanoid metabolism via lipoxygenases (LOX)|Selenium micronutrient network	R-MMU-1430728,R-MMU-168249,R-MMU-168256,R-MMU-2142688,R-MMU-2142691,R-MMU-2142700,R-MMU-2142753,R-MMU-556833,R-MMU-6798695,R-MMU-8978868,R-MMU-9018676,R-MMU-9018677,R-MMU-9018678,R-MMU-9018679,R-MMU-9018682,R-MMU-9018683,R-MMU-9018896,R-MMU-9020265,R-MMU-9023661,R-MMU-9025094,R-MMU-9026286,R-MMU-9026290,R-MMU-9026403,R-MMU-9027604	Metabolism|Innate Immune System|Immune System|Synthesis of 5-eicosatetraenoic acids|Synthesis of Leukotrienes (LT) and Eoxins (EX)|Synthesis of Lipoxins (LX)|Arachidonic acid metabolism|Metabolism of lipids|Neutrophil degranulation|Fatty acid metabolism|Biosynthesis of D-series resolvins|Biosynthesis of DHA-derived SPMs|Biosynthesis of specialized proresolving mediators (SPMs)|Biosynthesis of EPA…
Alox5ap	828.527	188.95	1468.1	7.77009	2.95793	1.50113e-150	1.82707e-149	Up	45.3635	46.6668	54.1098	4.77551	4.18681	3.37222	11690	protein_coding	arachidonate 5-lipoxygenase activating protein	mmu04664	Fc epsilon RI signaling pathway	GO:0002540,GO:0002675,GO:0004051,GO:0004364,GO:0004464,GO:0004602,GO:0005515,GO:0005634,GO:0005635,GO:0005783,GO:0005829,GO:0006691,GO:0008047,GO:0016020,GO:0019370,GO:0019372,GO:0019899,GO:0031965,GO:0042802,GO:0044877,GO:0050544,GO:0070207,GO:0071277	leukotriene production involved in inflammatory response|positive regulation of acute inflammatory response|arachidonate 5-lipoxygenase activity|glutathione transferase activity|leukotriene-C4 synthase activity|glutathione peroxidase activity|protein binding|nucleus|nuclear envelope|endoplasmic reticulum|cytosol|leukotriene metabolic process|enzyme activator activity|membrane|leukotriene biosynth…	WP151,WP318	IL-5 signaling pathway|Eicosanoid synthesis	R-MMU-1430728,R-MMU-2142688,R-MMU-2142691,R-MMU-2142700,R-MMU-2142753,R-MMU-556833,R-MMU-8978868,R-MMU-9018678	Metabolism|Synthesis of 5-eicosatetraenoic acids|Synthesis of Leukotrienes (LT) and Eoxins (EX)|Synthesis of Lipoxins (LX)|Arachidonic acid metabolism|Metabolism of lipids|Fatty acid metabolism|Biosynthesis of specialized proresolving mediators (SPMs)
Alpk1	410.879	119.074	702.684	5.89897	2.56046	2.06652e-70	1.4488e-69	Up	2.42463	2.31951	2.79604	0.280289	0.339233	0.219276	71481	protein_coding	alpha-kinase 1			GO:0000922,GO:0002376,GO:0002753,GO:0004674,GO:0005524,GO:0005737,GO:0005813,GO:0005829,GO:0005856,GO:0005929,GO:0006468,GO:0009617,GO:0016301,GO:0016310,GO:0016740,GO:0032391,GO:0042995,GO:0043123,GO:0045087,GO:0048029,GO:0060271	spindle pole|immune system process|cytosolic pattern recognition receptor signaling pathway|protein serine/threonine kinase activity|ATP binding|cytoplasm|centrosome|cytosol|cytoskeleton|cilium|protein phosphorylation|response to bacterium|kinase activity|phosphorylation|transferase activity|photoreceptor connecting cilium|cell projection|positive regulation of I-kappaB kinase/NF-kappaB signaling…
Alpl	5355.01	9385.75	1324.26	0.141119	-2.82501	0	0	Down	11.368	12.4	12.3584	55.5641	54.6155	57.8349	11647	protein_coding	alkaline phosphatase%2C liver/bone/kidney	mmu00730,mmu00790	Thiamine metabolism|Folate biosynthesis	GO:0001958,GO:0003006,GO:0004035,GO:0005509,GO:0005515,GO:0005615,GO:0005739,GO:0005758,GO:0005886,GO:0010259,GO:0016020,GO:0016311,GO:0016462,GO:0016787,GO:0016791,GO:0019725,GO:0030282,GO:0031012,GO:0031214,GO:0031966,GO:0033883,GO:0034516,GO:0042822,GO:0046677,GO:0046872,GO:0050187,GO:0051384,GO:0052732,GO:0055062,GO:0055074,GO:0065010,GO:0071407,GO:0120162,GO:0140651,GO:0140928,GO:1904383	endochondral ossification|developmental process involved in reproduction|alkaline phosphatase activity|calcium ion binding|protein binding|extracellular space|mitochondrion|mitochondrial intermembrane space|plasma membrane|multicellular organism aging|membrane|dephosphorylation|pyrophosphatase activity|hydrolase activity|phosphatase activity|cellular homeostasis|bone mineralization|extracellular …	WP1270	Endochondral ossification	R-MMU-163125,R-MMU-392499,R-MMU-597592	Post-translational modification: synthesis of GPI-anchored proteins|Metabolism of proteins|Post-translational protein modification
Alx1	696.522	77.0609	1315.98	17.064	4.09288	2.93062e-208	4.81815e-207	Up	14.5799	14.453	14.5421	0.485596	0.701094	0.489861	216285	protein_coding	ALX homeobox 1			GO:0000122,GO:0000977,GO:0000981,GO:0001228,GO:0001755,GO:0001843,GO:0003677,GO:0003700,GO:0005515,GO:0005634,GO:0005654,GO:0005667,GO:0005794,GO:0006355,GO:0007275,GO:0009952,GO:0010718,GO:0014031,GO:0016604,GO:0030326,GO:0042803,GO:0043565,GO:0045892,GO:0045893,GO:0045944,GO:0048704,GO:0048864,GO:0060021,GO:1990837	negative regulation of transcription by RNA polymerase II|RNA polymerase II transcription regulatory region sequence-specific DNA binding|DNA-binding transcription factor activity, RNA polymerase II-specific|DNA-binding transcription activator activity, RNA polymerase II-specific|neural crest cell migration|neural tube closure|DNA binding|DNA-binding transcription factor activity|protein binding|…
Amacr	6537.76	12058.6	1016.94	0.0843615	-3.56727	0	0	Down	12.0874	13.6988	13.6252	101.399	102.151	103.103	17117	protein_coding	alpha-methylacyl-CoA racemase	mmu00120,mmu04146	Primary bile acid biosynthesis|Peroxisome	GO:0003824,GO:0005102,GO:0005737,GO:0005739,GO:0005777,GO:0005886,GO:0006699,GO:0008111,GO:0008206,GO:0008300,GO:0016853,GO:0043231	catalytic activity|signaling receptor binding|cytoplasm|mitochondrion|peroxisome|plasma membrane|bile acid biosynthetic process|alpha-methylacyl-CoA racemase activity|bile acid metabolic process|isoprenoid catabolic process|isomerase activity|intracellular membrane-bounded organelle			R-MMU-1430728,R-MMU-192105,R-MMU-193368,R-MMU-193775,R-MMU-194068,R-MMU-389887,R-MMU-390918,R-MMU-556833,R-MMU-8957322,R-MMU-8978868,R-MMU-9033241,R-MMU-9609507	Metabolism|Synthesis of bile acids and bile salts|Synthesis of bile acids and bile salts via 7alpha-hydroxycholesterol|Synthesis of bile acids and bile salts via 24-hydroxycholesterol|Bile acid and bile salt metabolism|Beta-oxidation of pristanoyl-CoA|Peroxisomal lipid metabolism|Metabolism of lipids|Metabolism of steroids|Fatty acid metabolism|Peroxisomal protein import|Protein localization
Amdhd2	1919.53	2667.01	1172.06	0.439513	-1.18602	2.46941e-85	1.98689e-84	Down	22.7616	25.6387	23.7087	35.1039	36.5877	36.0079	245847	protein_coding	amidohydrolase domain containing 2	mmu00520	Amino sugar and nucleotide sugar metabolism	GO:0005975,GO:0006044,GO:0006046,GO:0008448,GO:0016787,GO:0016810,GO:0019262,GO:0046872,GO:0047419	carbohydrate metabolic process|N-acetylglucosamine metabolic process|N-acetylglucosamine catabolic process|N-acetylglucosamine-6-phosphate deacetylase activity|hydrolase activity|hydrolase activity, acting on carbon-nitrogen (but not peptide) bonds|N-acetylneuraminate catabolic process|metal ion binding|N-acetylgalactosamine-6-phosphate deacetylase activity			R-MMU-392499,R-MMU-446193,R-MMU-446203,R-MMU-446210,R-MMU-446219,R-MMU-597592	Metabolism of proteins|Biosynthesis of the N-glycan precursor (dolichol lipid-linked oligosaccharide, LLO) and transfer to a nascent protein|Asparagine N-linked glycosylation|Synthesis of UDP-N-acetyl-glucosamine|Synthesis of substrates in N-glycan biosythesis|Post-translational protein modification
Amer2	21.7966	3.68273	39.9104	10.8552	3.44031	1.3927e-07	3.11109e-07	Up	0.139339	0.156257	0.0874172	0.0128081	0.00257483	0.00775233	72125	protein_coding	APC membrane recruitment 2			GO:0005546,GO:0005886,GO:0008013,GO:0008289,GO:0016020,GO:0016055,GO:0060828,GO:0090090	phosphatidylinositol-4,5-bisphosphate binding|plasma membrane|beta-catenin binding|lipid binding|membrane|Wnt signaling pathway|regulation of canonical Wnt signaling pathway|negative regulation of canonical Wnt signaling pathway
Amigo2	247.155	159.255	335.055	2.10417	1.07325	2.28256e-10	5.79123e-10	Up	3.53933	3.77495	3.20088	1.4062	0.942309	0.928816	105827	protein_coding	adhesion molecule with Ig like domain 2			GO:0003674,GO:0005634,GO:0005886,GO:0007155,GO:0007156,GO:0007157,GO:0007420,GO:0016020,GO:0043066,GO:0043069,GO:0043524,GO:0051965	molecular_function|nucleus|plasma membrane|cell adhesion|homophilic cell adhesion via plasma membrane adhesion molecules|heterophilic cell-cell adhesion via plasma membrane cell adhesion molecules|brain development|membrane|negative regulation of apoptotic process|negative regulation of programmed cell death|negative regulation of neuron apoptotic process|positive regulation of synapse assembly			R-MMU-162582,R-MMU-194315,R-MMU-9012999,R-MMU-9013149,R-MMU-9013423,R-MMU-9716542	Signal Transduction|Signaling by Rho GTPases|RHO GTPase cycle|RAC1 GTPase cycle|RAC3 GTPase cycle|Signaling by Rho GTPases, Miro GTPases and RHOBTB3
Ammecr1	520.047	157.196	882.899	5.61767	2.48997	6.23646e-98	5.53627e-97	Up	5.55252	5.65258	5.18173	0.633571	0.577138	0.704048	56068	protein_coding	Alport syndrome%2C mental retardation%2C midface hypoplasia and elliptocytosis chromosomal region gene 1			GO:0003674,GO:0005634,GO:0005654,GO:0005739,GO:0008150	molecular_function|nucleus|nucleoplasm|mitochondrion|biological_process
Amn	3938.86	6553.3	1324.42	0.202149	-2.30651	0	0	Down	22.8038	25.5701	25.9654	78.9555	81.1979	81.2187	93835	protein_coding	amnionless			GO:0005102,GO:0005615,GO:0005768,GO:0005886,GO:0005905,GO:0006898,GO:0007275,GO:0008104,GO:0015031,GO:0015889,GO:0016020,GO:0016324,GO:0030139,GO:0031526,GO:0032991,GO:0043001,GO:0043235,GO:0045177,GO:0097017	signaling receptor binding|extracellular space|endosome|plasma membrane|clathrin-coated pit|receptor-mediated endocytosis|multicellular organism development|protein localization|protein transport|cobalamin transport|membrane|apical plasma membrane|endocytic vesicle|brush border membrane|protein-containing complex|Golgi to plasma membrane protein transport|receptor complex|apical part of cell|rena…
Amotl1	1863.1	1168.01	2558.18	2.1901	1.13099	1.91545e-80	1.47225e-79	Up	7.1991	7.05438	7.06941	2.0181	2.17373	2.1995	75723	protein_coding	angiomotin-like 1	mmu04530	Tight junction	GO:0001525,GO:0003365,GO:0005515,GO:0005886,GO:0005923,GO:0008180,GO:0016055,GO:0016324,GO:0030027,GO:0030036,GO:0030054,GO:0030334,GO:0031410,GO:0035329,GO:0042802,GO:0043534,GO:0043536,GO:0090162	angiogenesis|establishment of cell polarity involved in ameboidal cell migration|protein binding|plasma membrane|bicellular tight junction|COP9 signalosome|Wnt signaling pathway|apical plasma membrane|lamellipodium|actin cytoskeleton organization|cell junction|regulation of cell migration|cytoplasmic vesicle|hippo signaling|identical protein binding|blood vessel endothelial cell migration|positiv…			R-MMU-162582,R-MMU-2028269	Signal Transduction|Signaling by Hippo
Amph	39.7324	15.5106	63.9542	4.12452	2.04423	2.03024e-06	4.26295e-06	Up	0.278635	0.283826	0.425255	0.0863827	0.0496164	0.0207479	218038	protein_coding	amphiphysin	mmu04144,mmu04666	Endocytosis|Fc gamma R-mediated phagocytosis	GO:0005515,GO:0005543,GO:0005737,GO:0005856,GO:0005886,GO:0007612,GO:0008021,GO:0016020,GO:0031256,GO:0031410,GO:0043547,GO:0043679,GO:0044877,GO:0045202,GO:0045807,GO:0048488,GO:0098684,GO:0098793,GO:0098833,GO:0098850,GO:0098978	protein binding|phospholipid binding|cytoplasm|cytoskeleton|plasma membrane|learning|synaptic vesicle|membrane|leading edge membrane|cytoplasmic vesicle|positive regulation of GTPase activity|axon terminus|protein-containing complex binding|synapse|positive regulation of endocytosis|synaptic vesicle endocytosis|photoreceptor ribbon synapse|presynapse|presynaptic endocytic zone|extrinsic component…			R-MMU-199991,R-MMU-5653656,R-MMU-8856828	Membrane Trafficking|Vesicle-mediated transport|Clathrin-mediated endocytosis
Amt	1832.51	2879.43	785.597	0.272876	-1.87368	7.241e-184	1.06274e-182	Down	12.3821	12.6821	13.6657	32.5926	29.9075	30.6251	434437	protein_coding	aminomethyltransferase	mmu00630,mmu00260,mmu00670	Glyoxylate and dicarboxylate metabolism|Glycine, serine and threonine metabolism|One carbon pool by folate	GO:0004047,GO:0005654,GO:0005739,GO:0006546,GO:0008483,GO:0016740,GO:0019464	aminomethyltransferase activity|nucleoplasm|mitochondrion|glycine catabolic process|transaminase activity|transferase activity|glycine decarboxylation via glycine cleavage system	WP730,WP435	Glutathione and one-carbon metabolism|One-carbon metabolism	R-MMU-1430728,R-MMU-389661,R-MMU-6783984,R-MMU-71291	Metabolism|Glyoxylate metabolism and glycine degradation|Glycine degradation|Metabolism of amino acids and derivatives
Anapc13	2671.56	3838.06	1505.06	0.392158	-1.35049	3.27237e-137	3.75556e-136	Down	27.8243	27.5721	28.6911	47.3094	44.7238	48.6717	69010	protein_coding	anaphase promoting complex subunit 13	mmu04120,mmu04110,mmu04114,mmu04914,mmu05166	Ubiquitin mediated proteolysis|Cell cycle|Oocyte meiosis|Progesterone-mediated oocyte maturation|Human T-cell leukemia virus 1 infection	GO:0003674,GO:0005634,GO:0005680,GO:0007049,GO:0051301,GO:0070979	molecular_function|nucleus|anaphase-promoting complex|cell cycle|cell division|protein K11-linked ubiquitination			R-MMU-1280218,R-MMU-168256,R-MMU-983168,R-MMU-983169	Adaptive Immune System|Immune System|Antigen processing: Ubiquitination & Proteasome degradation|Class I MHC mediated antigen processing & presentation
Ang	113.979	41.265	186.693	4.52751	2.17872	1.21165e-19	4.10561e-19	Up	4.46094	5.42255	4.89206	0.738487	0.530214	0.872683	11727	protein_coding	angiogenin%2C ribonuclease%2C RNase A family%2C 5	mmu05014	Amyotrophic lateral sclerosis	GO:0001525,GO:0001666,GO:0001878,GO:0001938,GO:0003676,GO:0003677,GO:0003723,GO:0003779,GO:0004518,GO:0004519,GO:0004540,GO:0004549,GO:0005102,GO:0005507,GO:0005576,GO:0005604,GO:0005615,GO:0005634,GO:0005694,GO:0005730,GO:0006651,GO:0007202,GO:0007275,GO:0007417,GO:0008201,GO:0009303,GO:0009725,GO:0015629,GO:0016477,GO:0016787,GO:0017148,GO:0019731,GO:0019732,GO:0030154,GO:0030426,GO:0031410,GO:…	angiogenesis|response to hypoxia|response to yeast|positive regulation of endothelial cell proliferation|nucleic acid binding|DNA binding|RNA binding|actin binding|nuclease activity|endonuclease activity|ribonuclease activity|tRNA-specific ribonuclease activity|signaling receptor binding|copper ion binding|extracellular region|basement membrane|extracellular space|nucleus|chromosome|nucleolus|dia…			R-MMU-1500931,R-MMU-418990,R-MMU-421270,R-MMU-446728	Cell-Cell communication|Adherens junctions interactions|Cell-cell junction organization|Cell junction organization
Angpt4	30.5942	13.0548	48.1336	3.68708	1.88248	1.4397e-05	2.86529e-05	Up	0.614085	0.690379	0.773785	0.080545	0.13879	0.150897	11602	protein_coding	angiopoietin 4	mmu04010,mmu04014,mmu04015,mmu04066,mmu04151	MAPK signaling pathway|Ras signaling pathway|Rap1 signaling pathway|HIF-1 signaling pathway|PI3K-Akt signaling pathway	GO:0001525,GO:0005172,GO:0005576,GO:0005615,GO:0007165,GO:0007219,GO:0007492,GO:0010595,GO:0016525,GO:0030297,GO:0030971,GO:0043066,GO:0043536,GO:0043537,GO:0045766,GO:0048014,GO:0050731,GO:0062023	angiogenesis|vascular endothelial growth factor receptor binding|extracellular region|extracellular space|signal transduction|Notch signaling pathway|endoderm development|positive regulation of endothelial cell migration|negative regulation of angiogenesis|transmembrane receptor protein tyrosine kinase activator activity|receptor tyrosine kinase binding|negative regulation of apoptotic process|po…	WP2841	Focal adhesion: PI3K-Akt-mTOR signaling pathway	R-MMU-109582,R-MMU-202733,R-MMU-210993	Hemostasis|Cell surface interactions at the vascular wall|Tie2 Signaling
Angptl1	7.54361	11.8443	3.24294	0.273398	-1.87093	0.0228908	0.0338157	Down	0.063037	0.0614195	0.024659	0.12284	0.0987796	0.136311	72713	protein_coding	angiopoietin-like 1			GO:0005102,GO:0005576,GO:0005615,GO:0007169,GO:0062023	signaling receptor binding|extracellular region|extracellular space|transmembrane receptor protein tyrosine kinase signaling pathway|collagen-containing extracellular matrix
Angptl3	164.286	297.056	31.5167	0.106068	-3.23694	4.30655e-44	2.25617e-43	Down	0.720714	0.35111	0.906208	3.6449	4.33596	4.25038	30924	protein_coding	angiopoietin-like 3	mmu04979	Cholesterol metabolism	GO:0001525,GO:0004857,GO:0004859,GO:0005178,GO:0005576,GO:0005615,GO:0005769,GO:0005794,GO:0006071,GO:0006629,GO:0006631,GO:0006641,GO:0006644,GO:0007155,GO:0007160,GO:0007165,GO:0008083,GO:0008201,GO:0008203,GO:0009395,GO:0009986,GO:0010519,GO:0019915,GO:0030335,GO:0042632,GO:0042995,GO:0045766,GO:0045834,GO:0048844,GO:0050996,GO:0051005,GO:0055088,GO:0055090,GO:0055091,GO:0062023,GO:0070328	angiogenesis|enzyme inhibitor activity|phospholipase inhibitor activity|integrin binding|extracellular region|extracellular space|early endosome|Golgi apparatus|glycerol metabolic process|lipid metabolic process|fatty acid metabolic process|triglyceride metabolic process|phospholipid metabolic process|cell adhesion|cell-matrix adhesion|signal transduction|growth factor activity|heparin binding|ch…			R-MMU-174824,R-MMU-382551,R-MMU-8963889,R-MMU-8963899	Plasma lipoprotein assembly, remodeling, and clearance|Transport of small molecules|Assembly of active LPL and LIPC lipase complexes|Plasma lipoprotein remodeling
Angptl7	271.983	507.979	35.9861	0.0709616	-3.81682	5.78335e-99	5.18439e-98	Down	0.455261	0.600136	0.707123	5.49261	5.84881	4.97492	654812	protein_coding	angiopoietin-like 7			GO:0005576,GO:0005615,GO:0042802,GO:0062023,GO:1901346,GO:1903053	extracellular region|extracellular space|identical protein binding|collagen-containing extracellular matrix|negative regulation of vasculature development involved in avascular cornea development in camera-type eye|regulation of extracellular matrix organization
Ank	744.067	368.286	1119.85	3.04123	1.60466	9.08123e-64	5.9497e-63	Up	10.7899	10.2747	11.2391	2.29952	2.10267	2.56798	11732	protein_coding	progressive ankylosis			GO:0005315,GO:0005576,GO:0005886,GO:0006817,GO:0010467,GO:0015114,GO:0016020,GO:0030282,GO:0030500,GO:0030504,GO:0030505,GO:0035435,GO:0046716,GO:0055062,GO:0055074,GO:0071344,GO:0071529,GO:0140928,GO:1904383	inorganic phosphate transmembrane transporter activity|extracellular region|plasma membrane|phosphate ion transport|gene expression|phosphate ion transmembrane transporter activity|membrane|bone mineralization|regulation of bone mineralization|inorganic diphosphate transmembrane transporter activity|inorganic diphosphate transport|phosphate ion transmembrane transport|muscle cell cellular homeost…			R-MMU-382551,R-MMU-5223345	Transport of small molecules|Miscellaneous transport and binding events
Ank2	195.933	306.019	85.8461	0.28057	-1.83357	1.22632e-27	4.91578e-27	Down	0.0596984	0.0646295	0.0648695	0.127498	0.158866	0.156475	109676	protein_coding	ankyrin 2%2C brain	mmu05205	Proteoglycans in cancer	GO:0002027,GO:0003283,GO:0005200,GO:0005515,GO:0005737,GO:0005739,GO:0005764,GO:0005768,GO:0005856,GO:0005886,GO:0006874,GO:0006897,GO:0007165,GO:0008104,GO:0010628,GO:0010881,GO:0010882,GO:0014069,GO:0014704,GO:0015031,GO:0015459,GO:0016020,GO:0016323,GO:0019899,GO:0019901,GO:0030018,GO:0030315,GO:0030507,GO:0030674,GO:0031234,GO:0031430,GO:0031647,GO:0031672,GO:0033010,GO:0033292,GO:0033365,GO:…	regulation of heart rate|atrial septum development|structural constituent of cytoskeleton|protein binding|cytoplasm|mitochondrion|lysosome|endosome|cytoskeleton|plasma membrane|intracellular calcium ion homeostasis|endocytosis|signal transduction|protein localization|positive regulation of gene expression|regulation of cardiac muscle contraction by regulation of the release of sequestered calcium…
Ank3	3282.76	4851.99	1713.53	0.353095	-1.50187	3.75765e-177	5.32079e-176	Down	1.02913	0.94619	0.930637	1.80827	1.8367	1.75708	11735	protein_coding	ankyrin 3%2C epithelial	mmu05205	Proteoglycans in cancer	GO:0000281,GO:0005200,GO:0005515,GO:0005737,GO:0005764,GO:0005856,GO:0005886,GO:0005923,GO:0007009,GO:0007165,GO:0007409,GO:0007411,GO:0008089,GO:0008092,GO:0009925,GO:0009986,GO:0010628,GO:0010650,GO:0010765,GO:0010960,GO:0014069,GO:0014704,GO:0014731,GO:0016020,GO:0016323,GO:0016328,GO:0016529,GO:0019228,GO:0030018,GO:0030315,GO:0030424,GO:0030425,GO:0030507,GO:0030674,GO:0030951,GO:0031594,GO:…	mitotic cytokinesis|structural constituent of cytoskeleton|protein binding|cytoplasm|lysosome|cytoskeleton|plasma membrane|bicellular tight junction|plasma membrane organization|signal transduction|axonogenesis|axon guidance|anterograde axonal transport|cytoskeletal protein binding|basal plasma membrane|cell surface|positive regulation of gene expression|positive regulation of cell communication …	WP1983	Splicing factor NOVA regulated synaptic proteins
Ankdd1b	21.7425	30.2016	13.2833	0.438862	-1.18816	0.0176764	0.0264824	Down	0.195657	0.0733218	0.0956722	0.153977	0.184253	0.207106	271144	protein_coding	ankyrin repeat and death domain containing 1B			GO:0003674,GO:0005575,GO:0007165,GO:0008150	molecular_function|cellular_component|signal transduction|biological_process
Ankib1	3959.66	5644.67	2274.66	0.402934	-1.31138	4.81948e-131	5.33032e-130	Down	11.3917	10.3412	11.0981	18.054	18.7081	16.7178	70797	protein_coding	ankyrin repeat and IBR domain containing 1			GO:0000151,GO:0000209,GO:0004842,GO:0005737,GO:0006511,GO:0016567,GO:0016740,GO:0031624,GO:0032436,GO:0046872,GO:0061630	ubiquitin ligase complex|protein polyubiquitination|ubiquitin-protein transferase activity|cytoplasm|ubiquitin-dependent protein catabolic process|protein ubiquitination|transferase activity|ubiquitin conjugating enzyme binding|positive regulation of proteasomal ubiquitin-dependent protein catabolic process|metal ion binding|ubiquitin protein ligase activity
Ankle1	41.6804	18.8001	64.5606	3.43671	1.78103	8.53595e-06	1.72166e-05	Up	0.229944	0.369014	0.19842	0.0626012	0.0331181	0.0565035	234396	protein_coding	ankyrin repeat and LEM domain containing 1			GO:0000712,GO:0000724,GO:0004518,GO:0004519,GO:0004520,GO:0005634,GO:0005654,GO:0005737,GO:0005829,GO:0006281,GO:0006611,GO:0006974,GO:0008340,GO:0016787,GO:0033081,GO:0043249,GO:0045577,GO:0045950,GO:0046637,GO:1905453,GO:1905456,GO:2001020,GO:2001022	resolution of meiotic recombination intermediates|double-strand break repair via homologous recombination|nuclease activity|endonuclease activity|DNA endonuclease activity|nucleus|nucleoplasm|cytoplasm|cytosol|DNA repair|protein export from nucleus|cellular response to DNA damage stimulus|determination of adult lifespan|hydrolase activity|regulation of T cell differentiation in thymus|erythrocyte…
Ankrd1	651.844	93.5224	1210.17	12.9463	3.69447	8.88438e-177	1.25536e-175	Up	22.1351	24.2802	22.764	1.05169	0.995841	1.4607	107765	protein_coding	ankyrin repeat domain 1 (cardiac muscle)			GO:0000122,GO:0001650,GO:0002039,GO:0003677,GO:0003713,GO:0003714,GO:0005515,GO:0005634,GO:0005654,GO:0005667,GO:0005737,GO:0005829,GO:0006357,GO:0010976,GO:0030016,GO:0031432,GO:0031674,GO:0032991,GO:0035914,GO:0035994,GO:0042826,GO:0043065,GO:0043517,GO:0050714,GO:0055008,GO:0061629,GO:0070412,GO:0070528,GO:0071222,GO:0071260,GO:0071347,GO:0071356,GO:0071466,GO:0071560,GO:2000279	negative regulation of transcription by RNA polymerase II|fibrillar center|p53 binding|DNA binding|transcription coactivator activity|transcription corepressor activity|protein binding|nucleus|nucleoplasm|transcription regulator complex|cytoplasm|cytosol|regulation of transcription by RNA polymerase II|positive regulation of neuron projection development|myofibril|titin binding|I band|protein-con…
Ankrd10	1733.18	1134.97	2331.38	2.05389	1.03836	1.85469e-48	1.02648e-47	Up	4.93011	4.29673	4.40661	1.36156	1.47832	1.51826	102334	protein_coding	ankyrin repeat domain 10			GO:0003674,GO:0005654	molecular_function|nucleoplasm
Ankrd13c	9669.15	15251.1	4087.16	0.267959	-1.89992	1.23854e-303	2.85262e-302	Down	24.139	21.2203	20.7448	54.4598	53.852	53.6326	433667	protein_coding	ankyrin repeat domain 13c			GO:0005102,GO:0005737,GO:0005783,GO:0006621,GO:0010469,GO:0016020,GO:0048471,GO:2000209	signaling receptor binding|cytoplasm|endoplasmic reticulum|protein retention in ER lumen|regulation of signaling receptor activity|membrane|perinuclear region of cytoplasm|regulation of anoikis
Ankrd13d	82.6014	43.6496	121.553	2.78474	1.47754	1.47373e-08	3.45405e-08	Up	1.72806	1.73398	2.2701	0.439781	0.505202	0.405617	68423	protein_coding	ankyrin repeat domain 13 family%2C member D			GO:0002091,GO:0005737,GO:0005768,GO:0005886,GO:0016020,GO:0048471,GO:0140036	negative regulation of receptor internalization|cytoplasm|endosome|plasma membrane|membrane|perinuclear region of cytoplasm|ubiquitin-dependent protein binding
Ankrd22	3.60939	0	7.21878	32.0794	5.00357	0.00196432	0.00328618	Up	0.0629651	0.0920242	0.261703	0	0	0	52024	protein_coding	ankyrin repeat domain 22			GO:0003674,GO:0005575,GO:0008150	molecular_function|cellular_component|biological_process
Ankrd23	175.381	97.5419	253.219	2.59578	1.37617	1.37483e-14	4.01682e-14	Up	3.34285	3.48383	2.9588	0.907042	0.82884	0.738245	78321	protein_coding	ankyrin repeat domain 23			GO:0000976,GO:0005634,GO:0005654,GO:0005829,GO:0006631,GO:0014704,GO:0015629,GO:0030016,GO:0031432,GO:0031674,GO:0035994,GO:0045944,GO:0060297	transcription cis-regulatory region binding|nucleus|nucleoplasm|cytosol|fatty acid metabolic process|intercalated disc|actin cytoskeleton|myofibril|titin binding|I band|response to muscle stretch|positive regulation of transcription by RNA polymerase II|regulation of sarcomere organization
Ankrd33b	1877.06	2756.62	997.49	0.361809	-1.4667	3.5001e-103	3.24166e-102	Down	1.37874	1.37133	1.27279	2.21029	2.52441	2.56605	67434	protein_coding	ankyrin repeat domain 33B			GO:0003674,GO:0003677,GO:0005575,GO:0008150	molecular_function|DNA binding|cellular_component|biological_process	WP310	mRNA processing
Ankrd34a	8.88692	4.08364	13.6902	3.35516	1.74638	0.0308627	0.0447538	Up	0.0947448	0.153856	0.146706	0.00769289	0.0231978	0.0465627	545554	protein_coding	ankyrin repeat domain 34A			GO:0003674,GO:0008150	molecular_function|biological_process
Ankrd34b	12.7574	18.7561	6.75871	0.359692	-1.47517	0.0184065	0.0275208	Down	0.0664579	0.0470928	0.0354507	0.0941865	0.112424	0.065322	218440	protein_coding	ankyrin repeat domain 34B			GO:0003674,GO:0005575,GO:0005634,GO:0005737,GO:0008150	molecular_function|cellular_component|nucleus|cytoplasm|biological_process
Ankrd35	20.0046	4.07344	35.9358	8.81535	3.14002	1.16981e-06	2.49088e-06	Up	0.191234	0.289128	0.386935	0.0128503	0.0322915	0.0194447	213121	protein_coding	ankyrin repeat domain 35			GO:0003674,GO:0005575,GO:0008150	molecular_function|cellular_component|biological_process
Ankrd6	359.772	73.9103	645.633	8.73907	3.12748	1.67513e-93	1.42841e-92	Up	3.23297	3.57226	3.42023	0.249132	0.224952	0.293917	140577	protein_coding	ankyrin repeat domain 6			GO:0005515,GO:0005634,GO:0005737,GO:0043231,GO:0046330,GO:0090090,GO:2000096	protein binding|nucleus|cytoplasm|intracellular membrane-bounded organelle|positive regulation of JNK cascade|negative regulation of canonical Wnt signaling pathway|positive regulation of Wnt signaling pathway, planar cell polarity pathway	WP539	Wnt signaling pathway
Ankrd65	49.4771	91.3948	7.55946	0.082558	-3.59845	1.23307e-19	4.17747e-19	Down	0.159429	0.155338	0.0850445	0.889673	1.14977	1.13967	242805	protein_coding	ankyrin repeat domain 65			GO:0003674,GO:0005575,GO:0008150	molecular_function|cellular_component|biological_process
Ankrd66	3.97281	0.409636	7.53598	17.1804	4.10269	0.00710955	0.0112278	Up	0.179936	0.155839	0.215075	0.0194801	0	0	100043332	protein_coding	ankyrin repeat domain 66			GO:0003674,GO:0005575,GO:0008150	molecular_function|cellular_component|biological_process
Ankrd9	293.472	421.62	165.325	0.391913	-1.35139	8.63941e-22	3.07674e-21	Down	3.36036	2.56545	2.8595	5.21599	4.85825	4.63267	74251	protein_coding	ankyrin repeat domain 9			GO:0005737,GO:0005829,GO:0006878,GO:0016567,GO:0016787,GO:0031410,GO:0031466,GO:0043161,GO:1990756	cytoplasm|cytosol|intracellular copper ion homeostasis|protein ubiquitination|hydrolase activity|cytoplasmic vesicle|Cul5-RING ubiquitin ligase complex|proteasome-mediated ubiquitin-dependent protein catabolic process|ubiquitin ligase-substrate adaptor activity			R-MMU-392499,R-MMU-597592,R-MMU-8951664	Metabolism of proteins|Post-translational protein modification|Neddylation
Anks4b	1395.92	2044.66	747.177	0.365388	-1.4525	3.71444e-94	3.17814e-93	Down	12.7306	11.9534	12.45	20.5542	22.6451	23.5154	72074	protein_coding	ankyrin repeat and sterile alpha motif domain containing 4B			GO:0005515,GO:0005789,GO:0005886,GO:0005902,GO:0005903,GO:0030154,GO:0034976,GO:0042995,GO:0065003,GO:1904106,GO:1904970	protein binding|endoplasmic reticulum membrane|plasma membrane|microvillus|brush border|cell differentiation|response to endoplasmic reticulum stress|cell projection|protein-containing complex assembly|protein localization to microvillus|brush border assembly
Anln	404.826	198.199	611.452	3.08404	1.62482	1.6849e-30	7.13527e-30	Up	2.71847	2.41914	2.72045	0.596224	0.664743	0.411344	68743	protein_coding	anillin%2C actin binding protein			GO:0000281,GO:0000915,GO:0002244,GO:0003779,GO:0005634,GO:0005654,GO:0005737,GO:0005826,GO:0005856,GO:0005938,GO:0007049,GO:0015629,GO:0030496,GO:0031106,GO:0032059,GO:0042995,GO:0051301,GO:0090521,GO:1904172	mitotic cytokinesis|actomyosin contractile ring assembly|hematopoietic progenitor cell differentiation|actin binding|nucleus|nucleoplasm|cytoplasm|actomyosin contractile ring|cytoskeleton|cell cortex|cell cycle|actin cytoskeleton|midbody|septin ring organization|bleb|cell projection|cell division|podocyte cell migration|positive regulation of bleb assembly			R-MMU-162582,R-MMU-194315,R-MMU-8980692,R-MMU-9012999,R-MMU-9013026,R-MMU-9013106,R-MMU-9716542	Signal Transduction|Signaling by Rho GTPases|RHOA GTPase cycle|RHO GTPase cycle|RHOB GTPase cycle|RHOC GTPase cycle|Signaling by Rho GTPases, Miro GTPases and RHOBTB3
Ano1	553.734	268.866	838.603	3.1186	1.6409	5.65883e-41	2.83887e-40	Up	5.14333	5.3686	4.87768	0.822183	1.19045	1.2293	101772	protein_coding	anoctamin 1%2C calcium activated chloride channel			GO:0005102,GO:0005227,GO:0005229,GO:0005247,GO:0005254,GO:0005515,GO:0005654,GO:0005886,GO:0006811,GO:0006812,GO:0006821,GO:0007200,GO:0007275,GO:0009897,GO:0015111,GO:0015705,GO:0016020,GO:0016324,GO:0017128,GO:0034605,GO:0034707,GO:0035774,GO:0042391,GO:0042734,GO:0042802,GO:0042803,GO:0042995,GO:0045121,GO:0045202,GO:0046872,GO:0046983,GO:0050965,GO:0050966,GO:0051649,GO:0060438,GO:0070254,GO:…	signaling receptor binding|calcium activated cation channel activity|intracellular calcium activated chloride channel activity|voltage-gated chloride channel activity|chloride channel activity|protein binding|nucleoplasm|plasma membrane|monoatomic ion transport|monoatomic cation transport|chloride transport|phospholipase C-activating G protein-coupled receptor signaling pathway|multicellular orga…			R-MMU-2672351,R-MMU-382551,R-MMU-983712	Stimuli-sensing channels|Transport of small molecules|Ion channel transport
Ano3	3.18818	0.409881	5.96648	13.5875	3.76421	0.0201749	0.0300197	Up	0.0394056	0.0127982	0.0192685	0	0	0.00322768	228432	protein_coding	anoctamin 3			GO:0005229,GO:0005254,GO:0005886,GO:0006869,GO:0016020,GO:0016048,GO:0017121,GO:0017128,GO:0046983,GO:0050982,GO:0051649,GO:0061588,GO:0061590,GO:0061591,GO:1902476	intracellular calcium activated chloride channel activity|chloride channel activity|plasma membrane|lipid transport|membrane|detection of temperature stimulus|plasma membrane phospholipid scrambling|phospholipid scramblase activity|protein dimerization activity|detection of mechanical stimulus|establishment of localization in cell|calcium activated phospholipid scrambling|calcium activated phosph…			R-MMU-2672351,R-MMU-382551,R-MMU-983712	Stimuli-sensing channels|Transport of small molecules|Ion channel transport
Ano5	171.683	61.1643	282.201	4.61093	2.20506	3.57875e-28	1.45077e-27	Up	1.31194	1.10443	1.19064	0.129533	0.212435	0.171936	233246	protein_coding	anoctamin 5			GO:0005229,GO:0005254,GO:0005783,GO:0005886,GO:0006821,GO:0016020,GO:0017128,GO:0031982,GO:0046983,GO:1902476	intracellular calcium activated chloride channel activity|chloride channel activity|endoplasmic reticulum|plasma membrane|chloride transport|membrane|phospholipid scramblase activity|vesicle|protein dimerization activity|chloride transmembrane transport			R-MMU-2672351,R-MMU-382551,R-MMU-983712	Stimuli-sensing channels|Transport of small molecules|Ion channel transport
Anpep	3162.87	5002.9	1322.83	0.26441	-1.91915	0	0	Down	11.4744	11.5852	11.6072	29.18	29.3657	27.5049	16790	protein_coding	alanyl (membrane) aminopeptidase	mmu00480,mmu04640,mmu04614	Glutathione metabolism|Hematopoietic cell lineage|Renin-angiotensin system	GO:0001525,GO:0004177,GO:0005615,GO:0005737,GO:0005793,GO:0005886,GO:0006508,GO:0007275,GO:0008233,GO:0008237,GO:0008270,GO:0009897,GO:0016020,GO:0016485,GO:0016787,GO:0030154,GO:0031526,GO:0035814,GO:0042277,GO:0043171,GO:0046872,GO:0070006,GO:0070062	angiogenesis|aminopeptidase activity|extracellular space|cytoplasm|endoplasmic reticulum-Golgi intermediate compartment|plasma membrane|proteolysis|multicellular organism development|peptidase activity|metallopeptidase activity|zinc ion binding|external side of plasma membrane|membrane|protein processing|hydrolase activity|cell differentiation|brush border membrane|negative regulation of renal so…	WP730,WP4466,WP164	Glutathione and one-carbon metabolism|Oxidative stress and redox pathway|Glutathione metabolism	R-MMU-168249,R-MMU-168256,R-MMU-6798695	Innate Immune System|Immune System|Neutrophil degranulation
Antxr1	1007.96	216.205	1799.72	8.32144	3.05683	1.31976e-208	2.17333e-207	Up	11.9169	11.1869	11.3875	0.971008	1.01712	0.732075	69538	protein_coding	anthrax toxin receptor 1	mmu04621	NOD-like receptor signaling pathway	GO:0001568,GO:0004888,GO:0005518,GO:0005886,GO:0009897,GO:0009986,GO:0016020,GO:0022414,GO:0031258,GO:0031527,GO:0031532,GO:0034446,GO:0038023,GO:0042995,GO:0046872,GO:0051015,GO:1901202,GO:1901998,GO:1905050	blood vessel development|transmembrane signaling receptor activity|collagen binding|plasma membrane|external side of plasma membrane|cell surface|membrane|reproductive process|lamellipodium membrane|filopodium membrane|actin cytoskeleton reorganization|substrate adhesion-dependent cell spreading|signaling receptor activity|cell projection|metal ion binding|actin filament binding|negative regulati…
Antxr2	730.119	315.899	1144.34	3.62252	1.85699	1.68661e-79	1.28457e-78	Up	10.0981	9.84607	10.3934	1.5833	1.84725	2.06782	71914	protein_coding	anthrax toxin receptor 2	mmu04621	NOD-like receptor signaling pathway	GO:0004888,GO:0009897,GO:0009986,GO:0016020,GO:0022414,GO:0038023,GO:0046872,GO:1901998	transmembrane signaling receptor activity|external side of plasma membrane|cell surface|membrane|reproductive process|signaling receptor activity|metal ion binding|toxin transport
Anxa1	3950.58	654	7247.17	11.0833	3.47031	0	0	Up	166.334	180.733	177.146	10.298	9.73085	11.011	16952	protein_coding	annexin A1			GO:0001533,GO:0001780,GO:0002250,GO:0002376,GO:0002548,GO:0002685,GO:0003697,GO:0003727,GO:0004859,GO:0005509,GO:0005515,GO:0005543,GO:0005544,GO:0005576,GO:0005615,GO:0005634,GO:0005654,GO:0005737,GO:0005768,GO:0005829,GO:0005884,GO:0005886,GO:0005929,GO:0006909,GO:0006954,GO:0007165,GO:0007166,GO:0007187,GO:0008289,GO:0008360,GO:0009986,GO:0010165,GO:0014839,GO:0016020,GO:0016324,GO:0016328,GO:…	cornified envelope|neutrophil homeostasis|adaptive immune response|immune system process|monocyte chemotaxis|regulation of leukocyte migration|single-stranded DNA binding|single-stranded RNA binding|phospholipase inhibitor activity|calcium ion binding|protein binding|phospholipid binding|calcium-dependent phospholipid binding|extracellular region|extracellular space|nucleus|nucleoplasm|cytoplasm|…	WP374,WP2432	Prostaglandin synthesis and regulation|Spinal cord injury	R-MMU-162582,R-MMU-372790,R-MMU-373076,R-MMU-375276,R-MMU-388396,R-MMU-416476,R-MMU-418594,R-MMU-444473,R-MMU-500792	Signal Transduction|Signaling by GPCR|Class A/1 (Rhodopsin-like receptors)|Peptide ligand-binding receptors|GPCR downstream signalling|G alpha (q) signalling events|G alpha (i) signalling events|Formyl peptide receptors bind formyl peptides and many other ligands|GPCR ligand binding
Anxa11	4031.37	5561.42	2501.32	0.449778	-1.15271	4.40305e-150	5.34614e-149	Down	33.4622	33.6136	34.8176	48.4389	49.4204	50.8255	11744	protein_coding	annexin A11	mmu05014	Amyotrophic lateral sclerosis	GO:0005509,GO:0005544,GO:0005634,GO:0005635,GO:0005654,GO:0005737,GO:0005819,GO:0005829,GO:0005856,GO:0006909,GO:0007049,GO:0008429,GO:0030496,GO:0032506,GO:0042581,GO:0042582,GO:0044548,GO:0045335,GO:0048306,GO:0051301,GO:0051592,GO:0062023	calcium ion binding|calcium-dependent phospholipid binding|nucleus|nuclear envelope|nucleoplasm|cytoplasm|spindle|cytosol|cytoskeleton|phagocytosis|cell cycle|phosphatidylethanolamine binding|midbody|cytokinetic process|specific granule|azurophil granule|S100 protein binding|phagocytic vesicle|calcium-dependent protein binding|cell division|response to calcium ion|collagen-containing extracellula…
Anxa13	136.1	200.002	72.1974	0.36093	-1.47021	3.43976e-12	9.26376e-12	Down	1.74525	2.04438	1.38077	2.6367	3.11124	3.66213	69787	protein_coding	annexin A13			GO:0001786,GO:0005509,GO:0005544,GO:0005654,GO:0005737,GO:0005886,GO:0016020,GO:0019898,GO:0031410,GO:1901611	phosphatidylserine binding|calcium ion binding|calcium-dependent phospholipid binding|nucleoplasm|cytoplasm|plasma membrane|membrane|extrinsic component of membrane|cytoplasmic vesicle|phosphatidylglycerol binding
Anxa2	7368.81	2968.14	11769.5	3.96546	1.98749	0	0	Up	210.538	227.117	222.482	36.7865	35.9844	36.4761	12306	protein_coding	annexin A2	mmu05132	Salmonella infection	GO:0001525,GO:0001533,GO:0001725,GO:0001726,GO:0001786,GO:0001921,GO:0001934,GO:0002020,GO:0004859,GO:0004867,GO:0005262,GO:0005509,GO:0005515,GO:0005544,GO:0005546,GO:0005576,GO:0005604,GO:0005615,GO:0005634,GO:0005737,GO:0005765,GO:0005768,GO:0005769,GO:0005811,GO:0005829,GO:0005886,GO:0005938,GO:0007589,GO:0008092,GO:0009986,GO:0016020,GO:0016323,GO:0016363,GO:0019834,GO:0030054,GO:0030199,GO:…	angiogenesis|cornified envelope|stress fiber|ruffle|phosphatidylserine binding|positive regulation of receptor recycling|positive regulation of protein phosphorylation|protease binding|phospholipase inhibitor activity|serine-type endopeptidase inhibitor activity|calcium channel activity|calcium ion binding|protein binding|calcium-dependent phospholipid binding|phosphatidylinositol-4,5-bisphosphat…	WP374	Prostaglandin synthesis and regulation	R-MMU-109582,R-MMU-168249,R-MMU-168256,R-MMU-6798695,R-MMU-75205	Hemostasis|Innate Immune System|Immune System|Neutrophil degranulation|Dissolution of Fibrin Clot
Anxa3	2541.72	650.99	4432.46	6.80894	2.76743	0	0	Up	66.9108	67.8561	67.315	6.33346	6.48835	6.65888	11745	protein_coding	annexin A3			GO:0004859,GO:0005509,GO:0005544,GO:0005737,GO:0005886,GO:0006909,GO:0010595,GO:0016020,GO:0019834,GO:0030424,GO:0030425,GO:0030670,GO:0042581,GO:0042742,GO:0043025,GO:0043312,GO:0045766,GO:0048306,GO:0051054,GO:0051091,GO:0062023	phospholipase inhibitor activity|calcium ion binding|calcium-dependent phospholipid binding|cytoplasm|plasma membrane|phagocytosis|positive regulation of endothelial cell migration|membrane|phospholipase A2 inhibitor activity|axon|dendrite|phagocytic vesicle membrane|specific granule|defense response to bacterium|neuronal cell body|neutrophil degranulation|positive regulation of angiogenesis|calc…	WP374	Prostaglandin synthesis and regulation
Anxa8	124.388	18.7424	230.033	12.2594	3.61581	4.09075e-38	1.9706e-37	Up	3.79971	4.28827	4.2468	0.157238	0.3161	0.187459	11752	protein_coding	annexin A8			GO:0005509,GO:0005544,GO:0005546,GO:0005547,GO:0005737,GO:0005829,GO:0005886,GO:0007032,GO:0007596,GO:0007599,GO:0016197,GO:0031902,GO:0043325,GO:0046872,GO:0051015,GO:1900004,GO:1900138	calcium ion binding|calcium-dependent phospholipid binding|phosphatidylinositol-4,5-bisphosphate binding|phosphatidylinositol-3,4,5-trisphosphate binding|cytoplasm|cytosol|plasma membrane|endosome organization|blood coagulation|hemostasis|endosomal transport|late endosome membrane|phosphatidylinositol-3,4-bisphosphate binding|metal ion binding|actin filament binding|negative regulation of serine-…	WP374	Prostaglandin synthesis and regulation
Aoah	1664.46	2516.9	812.03	0.322625	-1.63207	3.72682e-152	4.57759e-151	Down	6.22328	6.36739	6.29146	12.4311	13.4737	12.5153	27052	protein_coding	acyloxyacyl hydrolase			GO:0005509,GO:0005576,GO:0006629,GO:0006631,GO:0008653,GO:0009104,GO:0016787,GO:0016788,GO:0031410,GO:0043231,GO:0046872,GO:0050528,GO:0050728	calcium ion binding|extracellular region|lipid metabolic process|fatty acid metabolic process|lipopolysaccharide metabolic process|lipopolysaccharide catabolic process|hydrolase activity|hydrolase activity, acting on ester bonds|cytoplasmic vesicle|intracellular membrane-bounded organelle|metal ion binding|acyloxyacyl hydrolase activity|negative regulation of inflammatory response
Aoc1	3593.43	119.069	7067.79	59.314	5.8903	0	0	Up	78.8262	81.5439	81.2885	0.701951	1.0996	0.87365	76507	protein_coding	amine oxidase%2C copper-containing 1	mmu00330,mmu00340,mmu00380	Arginine and proline metabolism|Histidine metabolism|Tryptophan metabolism	GO:0005507,GO:0005509,GO:0005576,GO:0005615,GO:0005886,GO:0005923,GO:0008131,GO:0008201,GO:0008270,GO:0009308,GO:0009445,GO:0015898,GO:0016491,GO:0035874,GO:0042803,GO:0044877,GO:0046677,GO:0046872,GO:0048038,GO:0052597,GO:0052598,GO:0052599,GO:0052600,GO:0070062,GO:0071280,GO:0071420,GO:0097159,GO:0097185	copper ion binding|calcium ion binding|extracellular region|extracellular space|plasma membrane|bicellular tight junction|primary amine oxidase activity|heparin binding|zinc ion binding|amine metabolic process|putrescine metabolic process|amiloride transport|oxidoreductase activity|cellular response to copper ion starvation|protein homodimerization activity|protein-containing complex binding|resp…	WP79	Tryptophan metabolism
Aoc3	305.936	138.478	473.395	3.4197	1.77387	6.72827e-28	2.71385e-27	Up	3.45128	3.44417	3.4336	0.564338	0.526315	0.89209	11754	protein_coding	amine oxidase%2C copper containing 3	mmu00260,mmu00350,mmu00360,mmu00410	Glycine, serine and threonine metabolism|Tyrosine metabolism|Phenylalanine metabolism|beta-Alanine metabolism	GO:0002523,GO:0002675,GO:0002687,GO:0005507,GO:0005509,GO:0005615,GO:0005737,GO:0005769,GO:0005783,GO:0005794,GO:0005886,GO:0005902,GO:0007155,GO:0008131,GO:0008217,GO:0009308,GO:0009986,GO:0010828,GO:0016020,GO:0016491,GO:0035902,GO:0042755,GO:0042802,GO:0043231,GO:0046677,GO:0046872,GO:0046982,GO:0048038,GO:0052593,GO:0052594,GO:0052595,GO:0052596,GO:1902283	leukocyte migration involved in inflammatory response|positive regulation of acute inflammatory response|positive regulation of leukocyte migration|copper ion binding|calcium ion binding|extracellular space|cytoplasm|early endosome|endoplasmic reticulum|Golgi apparatus|plasma membrane|microvillus|cell adhesion|primary amine oxidase activity|regulation of blood pressure|amine metabolic process|cel…	WP662	Amino acid metabolism	R-MMU-1430728,R-MMU-211859,R-MMU-211945	Metabolism|Biological oxidations|Phase I - Functionalization of compounds
Aox1	44.6984	23.7241	65.6726	2.77082	1.47031	0.000141285	0.000261489	Up	0.373964	0.388029	0.403718	0.0804458	0.0428088	0.152757	11761	protein_coding	aldehyde oxidase 1	mmu00280,mmu00350,mmu00380,mmu00750,mmu00760,mmu00830,mmu00982,mmu04630	Valine, leucine and isoleucine degradation|Tyrosine metabolism|Tryptophan metabolism|Vitamin B6 metabolism|Nicotinate and nicotinamide metabolism|Retinol metabolism|Drug metabolism - cytochrome P450|JAK-STAT signaling pathway	GO:0004031,GO:0005506,GO:0005737,GO:0005829,GO:0006629,GO:0006805,GO:0016491,GO:0042802,GO:0042803,GO:0043546,GO:0046872,GO:0050660,GO:0051287,GO:0051536,GO:0051537,GO:0071949	aldehyde oxidase activity|iron ion binding|cytoplasm|cytosol|lipid metabolic process|xenobiotic metabolic process|oxidoreductase activity|identical protein binding|protein homodimerization activity|molybdopterin cofactor binding|metal ion binding|flavin adenine dinucleotide binding|NAD binding|iron-sulfur cluster binding|2 iron, 2 sulfur cluster binding|FAD binding	WP79	Tryptophan metabolism	R-MMU-1430728,R-MMU-196849,R-MMU-196854,R-MMU-964975	Metabolism|Metabolism of water-soluble vitamins and cofactors|Metabolism of vitamins and cofactors|Vitamins B6 activation to pyridoxal phosphate
Ap1g1	5767.94	7725.04	3810.84	0.493274	-1.01954	4.0898e-116	4.16373e-115	Down	19.4428	17.8171	18.653	25.2079	24.6538	24.5295	11765	protein_coding	adaptor protein complex AP-1%2C gamma 1 subunit	mmu04142,mmu05170	Lysosome|Human immunodeficiency virus 1 infection	GO:0005515,GO:0005737,GO:0005765,GO:0005769,GO:0005794,GO:0005802,GO:0005829,GO:0005905,GO:0006886,GO:0006896,GO:0015031,GO:0016020,GO:0016192,GO:0019894,GO:0030117,GO:0030121,GO:0030136,GO:0030742,GO:0031267,GO:0031410,GO:0032588,GO:0035615,GO:0035646,GO:0043231,GO:0043323,GO:0045954,GO:0048471,GO:0055037,GO:0060155,GO:0090160,GO:0110010,GO:1903232	protein binding|cytoplasm|lysosomal membrane|early endosome|Golgi apparatus|trans-Golgi network|cytosol|clathrin-coated pit|intracellular protein transport|Golgi to vacuole transport|protein transport|membrane|vesicle-mediated transport|kinesin binding|membrane coat|AP-1 adaptor complex|clathrin-coated vesicle|GTP-dependent protein binding|small GTPase binding|cytoplasmic vesicle|trans-Golgi netw…			R-MMU-1280218,R-MMU-168256,R-MMU-199991,R-MMU-199992,R-MMU-2132295,R-MMU-432720,R-MMU-432722,R-MMU-5653656	Adaptive Immune System|Immune System|Membrane Trafficking|trans-Golgi Network Vesicle Budding|MHC class II antigen presentation|Lysosome Vesicle Biogenesis|Golgi Associated Vesicle Biogenesis|Vesicle-mediated transport
Ap1s2	1019.28	340.463	1698.09	4.9877	2.31837	2.77949e-144	3.29524e-143	Up	10.4479	9.86167	9.04219	1.30476	1.21881	1.33947	108012	protein_coding	adaptor-related protein complex 1%2C sigma 2 subunit	mmu04142,mmu05170	Lysosome|Human immunodeficiency virus 1 infection	GO:0005515,GO:0005765,GO:0005769,GO:0005794,GO:0005905,GO:0006886,GO:0008542,GO:0015031,GO:0016020,GO:0016182,GO:0016192,GO:0030117,GO:0030121,GO:0031410,GO:0032588,GO:0035615,GO:0036465,GO:0043231,GO:0045202,GO:0045444,GO:0050885,GO:0051649,GO:0060155,GO:0060612,GO:1903232	protein binding|lysosomal membrane|early endosome|Golgi apparatus|clathrin-coated pit|intracellular protein transport|visual learning|protein transport|membrane|synaptic vesicle budding from endosome|vesicle-mediated transport|membrane coat|AP-1 adaptor complex|cytoplasmic vesicle|trans-Golgi network membrane|clathrin adaptor activity|synaptic vesicle recycling|intracellular membrane-bounded orga…			R-MMU-1280218,R-MMU-168256,R-MMU-199991,R-MMU-199992,R-MMU-2132295,R-MMU-432720,R-MMU-432722,R-MMU-5653656	Adaptive Immune System|Immune System|Membrane Trafficking|trans-Golgi Network Vesicle Budding|MHC class II antigen presentation|Lysosome Vesicle Biogenesis|Golgi Associated Vesicle Biogenesis|Vesicle-mediated transport
Apaf1	598.223	231.983	964.463	4.15912	2.05628	1.64065e-73	1.18451e-72	Up	4.5538	4.96106	4.9594	0.864194	0.627362	0.791063	11783	protein_coding	apoptotic peptidase activating factor 1	mmu04210,mmu04215,mmu04115,mmu05200,mmu05222,mmu05161,mmu05160,mmu05164,mmu05162,mmu05168,mmu05169,mmu05134,mmu05152,mmu05010,mmu05012,mmu05014,mmu05016,mmu05020,mmu05022,mmu05417,mmu01524	Apoptosis|Apoptosis - multiple species|p53 signaling pathway|Pathways in cancer|Small cell lung cancer|Hepatitis B|Hepatitis C|Influenza A|Measles|Herpes simplex virus 1 infection|Epstein-Barr virus infection|Legionellosis|Tuberculosis|Alzheimer disease|Parkinson disease|Amyotrophic lateral sclerosis|Huntington disease|Prion disease|Pathways of neurodegeneration - multiple diseases|Lipid and athe…	GO:0000166,GO:0001843,GO:0005524,GO:0005634,GO:0005737,GO:0005829,GO:0006915,GO:0006919,GO:0007275,GO:0007420,GO:0008635,GO:0008656,GO:0010659,GO:0030900,GO:0031072,GO:0032991,GO:0042802,GO:0042981,GO:0043293,GO:0043531,GO:0051402,GO:0070059,GO:0071560,GO:0097190,GO:0097193,GO:0097202,GO:1902510,GO:2001235	nucleotide binding|neural tube closure|ATP binding|nucleus|cytoplasm|cytosol|apoptotic process|activation of cysteine-type endopeptidase activity involved in apoptotic process|multicellular organism development|brain development|activation of cysteine-type endopeptidase activity involved in apoptotic process by cytochrome c|cysteine-type endopeptidase activator activity involved in apoptotic proc…	WP2902,WP3638,WP1496,WP2075,WP166,WP571,WP1254	p53 signaling|Parkinson's disease|Oxidative damage response|Alzheimer's disease|Apoptosis modulation by HSP70|FAS pathway and stress induction of HSP regulation|Apoptosis	R-MMU-109581,R-MMU-109606,R-MMU-111458,R-MMU-111459,R-MMU-111461,R-MMU-111471,R-MMU-168249,R-MMU-168256,R-MMU-5357801,R-MMU-6798695,R-MMU-9627069	Apoptosis|Intrinsic Pathway for Apoptosis|Formation of apoptosome|Activation of caspases through apoptosome-mediated cleavage|Cytochrome c-mediated apoptotic response|Apoptotic factor-mediated response|Innate Immune System|Immune System|Programmed Cell Death|Neutrophil degranulation|Regulation of the apoptosome activity
Apba1	211.519	82.5129	340.525	4.12793	2.04542	1.10871e-29	4.63084e-29	Up	1.73857	1.46297	1.47944	0.289663	0.195334	0.258918	319924	protein_coding	amyloid beta (A4) precursor protein binding%2C family A%2C member 1			GO:0001540,GO:0001701,GO:0005515,GO:0005546,GO:0005634,GO:0005737,GO:0005794,GO:0005829,GO:0005886,GO:0006886,GO:0007268,GO:0007626,GO:0008021,GO:0010468,GO:0014047,GO:0014051,GO:0015031,GO:0016020,GO:0019901,GO:0030165,GO:0032991,GO:0035264,GO:0043197,GO:0044877,GO:0048787,GO:0051649,GO:0065003,GO:0098685,GO:0098793,GO:0098978,GO:0099171	amyloid-beta binding|in utero embryonic development|protein binding|phosphatidylinositol-4,5-bisphosphate binding|nucleus|cytoplasm|Golgi apparatus|cytosol|plasma membrane|intracellular protein transport|chemical synaptic transmission|locomotory behavior|synaptic vesicle|regulation of gene expression|glutamate secretion|gamma-aminobutyric acid secretion|protein transport|membrane|protein kinase b…			R-MMU-112310,R-MMU-112315,R-MMU-112316,R-MMU-212676	Neurotransmitter release cycle|Transmission across Chemical Synapses|Neuronal System|Dopamine Neurotransmitter Release Cycle
Apbb1ip	323.154	79.8925	566.415	7.08405	2.82457	1.95176e-56	1.18134e-55	Up	6.44485	5.65553	4.88165	0.367973	0.699542	0.50839	54519	protein_coding	amyloid beta (A4) precursor protein-binding%2C family B%2C member 1 interacting protein	mmu04015,mmu04611	Rap1 signaling pathway|Platelet activation	GO:0002291,GO:0005515,GO:0005737,GO:0005829,GO:0005856,GO:0005886,GO:0007165,GO:0016020,GO:0030054,GO:0042101,GO:0042995,GO:0045785	T cell activation via T cell receptor contact with antigen bound to MHC molecule on antigen presenting cell|protein binding|cytoplasm|cytosol|cytoskeleton|plasma membrane|signal transduction|membrane|cell junction|T cell receptor complex|cell projection|positive regulation of cell adhesion	WP3625	Tyrobp causal network in microglia	R-MMU-109582,R-MMU-162582,R-MMU-354192,R-MMU-354194,R-MMU-372708,R-MMU-5673001,R-MMU-5674135,R-MMU-5683057,R-MMU-5684996,R-MMU-76002,R-MMU-76009	Hemostasis|Signal Transduction|Integrin signaling|GRB2:SOS provides linkage to MAPK signaling for Integrins |p130Cas linkage to MAPK signaling for integrins|RAF/MAP kinase cascade|MAP2K and MAPK activation|MAPK family signaling cascades|MAPK1/MAPK3 signaling|Platelet activation, signaling and aggregation|Platelet Aggregation (Plug Formation)
Apcdd1	526.665	164.934	888.395	5.38786	2.42971	2.71442e-95	2.34043e-94	Up	6.61536	7.41053	7.41221	0.945624	0.808253	0.85659	494504	protein_coding	adenomatosis polyposis coli down-regulated 1	mmu04310	Wnt signaling pathway	GO:0001942,GO:0005886,GO:0016020,GO:0016055,GO:0017147,GO:0030178,GO:0042487,GO:0042802,GO:0043615	hair follicle development|plasma membrane|membrane|Wnt signaling pathway|Wnt-protein binding|negative regulation of Wnt signaling pathway|regulation of odontogenesis of dentin-containing tooth|identical protein binding|astrocyte cell migration
[truncated: 6,941 more rows]
